# Supplementary material for: CYP2C19 Genotyping May Provide a Better Treatment Strategy when Administering Escitalopram in Chinese Population
Source: Front Pharmacol. 2021 Aug 27;12:730461. doi: 10.3389/fphar.2021.730461 (PMC8429954; doi:10.3389/fphar.2021.730461)
Supplement: Supplementary file 1 [file DataSheet1.ZIP]

Archive with 6 entries (5 files):
- Original source data/
- Original source data/Figure 1.xlsx
- Original source data/Figure 2.xlsx
- Original source data/Supplementary Figure 1.xlsx
- Original source data/Table 1, Supplementary table 3,4; Table 2,3.xlsx
- Original source data/Table 4, Table 5, Figure 3.xlsx
