# Supplementary material for: CYP2C19 Genotyping May Provide a Better Treatment Strategy when Administering Escitalopram in Chinese Population
Source: Front Pharmacol. 2021 Aug 27;12:730461. doi: 10.3389/fphar.2021.730461 (PMC8429954; doi:10.3389/fphar.2021.730461)
Supplement: Supplementary file 1 [file DataSheet1.ZIP › Original source data/Supplementary Figure 1.xlsx]

## Sheet: Food
Serial number	Condition	Blood collection time	Blood concentration of escitalopram	Unit
DX-1612001-C001	Fed	0	0	ng/mL
DX-1612001-C001	Fed	0.5	0.366	ng/mL
DX-1612001-C001	Fed	1	4.972	ng/mL
DX-1612001-C001	Fed	1.5	10.039	ng/mL
DX-1612001-C001	Fed	2	18.355	ng/mL
DX-1612001-C001	Fed	3	19.366	ng/mL
DX-1612001-C001	Fed	4	17.032	ng/mL
DX-1612001-C001	Fed	5	15.213	ng/mL
DX-1612001-C001	Fed	6	15.079	ng/mL
DX-1612001-C001	Fed	7	14.201	ng/mL
DX-1612001-C001	Fed	8	13.362	ng/mL
DX-1612001-C001	Fed	12	11.859	ng/mL
DX-1612001-C001	Fed	24	10.35	ng/mL
DX-1612001-C001	Fed	48	6.648	ng/mL
DX-1612001-C001	Fed	72	4.364	ng/mL
DX-1612001-C001	Fed	96	3.114	ng/mL
DX-1612001-C001	Fed	120	2.317	ng/mL
DX-1612001-C002	Fed	0	0	ng/mL
DX-1612001-C002	Fed	0.5	2.51	ng/mL
DX-1612001-C002	Fed	1	14.612	ng/mL
DX-1612001-C002	Fed	1.5	18.503	ng/mL
DX-1612001-C002	Fed	2	17.992	ng/mL
DX-1612001-C002	Fed	3	17.577	ng/mL
DX-1612001-C002	Fed	4	16.223	ng/mL
DX-1612001-C002	Fed	5	16.247	ng/mL
DX-1612001-C002	Fed	6	16.771	ng/mL
DX-1612001-C002	Fed	7	15.337	ng/mL
DX-1612001-C002	Fed	8	15.007	ng/mL
DX-1612001-C002	Fed	12	12.776	ng/mL
DX-1612001-C002	Fed	24	10.884	ng/mL
DX-1612001-C002	Fed	48	7.562	ng/mL
DX-1612001-C002	Fed	72	5.011	ng/mL
DX-1612001-C002	Fed	96	3.222	ng/mL
DX-1612001-C002	Fed	120	2.019	ng/mL
DX-1612001-C003	Fed	0	0	ng/mL
DX-1612001-C003	Fed	0.5	0.142	ng/mL
DX-1612001-C003	Fed	1	0.641	ng/mL
DX-1612001-C003	Fed	1.5	1.803	ng/mL
DX-1612001-C003	Fed	2	3.778	ng/mL
DX-1612001-C003	Fed	3	11.021	ng/mL
DX-1612001-C003	Fed	4	11.632	ng/mL
DX-1612001-C003	Fed	5	17.83	ng/mL
DX-1612001-C003	Fed	6	15.451	ng/mL
DX-1612001-C003	Fed	7	13.551	ng/mL
DX-1612001-C003	Fed	8	12.805	ng/mL
DX-1612001-C003	Fed	12	11.842	ng/mL
DX-1612001-C003	Fed	24	8.347	ng/mL
DX-1612001-C003	Fed	48	5.148	ng/mL
DX-1612001-C003	Fed	72	3.173	ng/mL
DX-1612001-C003	Fed	96	1.79	ng/mL
DX-1612001-C003	Fed	120	1.098	ng/mL
DX-1612001-C005	Fed	0	0	ng/mL
DX-1612001-C005	Fed	0.5	1.284	ng/mL
DX-1612001-C005	Fed	1	5.245	ng/mL
DX-1612001-C005	Fed	1.5	9.116	ng/mL
DX-1612001-C005	Fed	2	11.069	ng/mL
DX-1612001-C005	Fed	3	11.683	ng/mL
DX-1612001-C005	Fed	4	12.093	ng/mL
DX-1612001-C005	Fed	5	12.262	ng/mL
DX-1612001-C005	Fed	6	11.204	ng/mL
DX-1612001-C005	Fed	7	10.15	ng/mL
DX-1612001-C005	Fed	8	10.155	ng/mL
DX-1612001-C005	Fed	12	8.084	ng/mL
DX-1612001-C005	Fed	24	6.074	ng/mL
DX-1612001-C005	Fed	48	2.942	ng/mL
DX-1612001-C005	Fed	72	1.468	ng/mL
DX-1612001-C005	Fed	96	0.838	ng/mL
DX-1612001-C005	Fed	120	0.441	ng/mL
DX-1612001-C006	Fed	0	0	ng/mL
DX-1612001-C006	Fed	0.5	0.165	ng/mL
DX-1612001-C006	Fed	1	0.493	ng/mL
DX-1612001-C006	Fed	1.5	2.281	ng/mL
DX-1612001-C006	Fed	2	5.072	ng/mL
DX-1612001-C006	Fed	3	10.691	ng/mL
DX-1612001-C006	Fed	4	12.429	ng/mL
DX-1612001-C006	Fed	5	12.719	ng/mL
DX-1612001-C006	Fed	6	9.609	ng/mL
DX-1612001-C006	Fed	7	9.28	ng/mL
DX-1612001-C006	Fed	8	9.323	ng/mL
DX-1612001-C006	Fed	12	7.432	ng/mL
DX-1612001-C006	Fed	24	4.951	ng/mL
DX-1612001-C006	Fed	48	2.445	ng/mL
DX-1612001-C006	Fed	72	1.152	ng/mL
DX-1612001-C006	Fed	96	0.595	ng/mL
DX-1612001-C006	Fed	120	0.316	ng/mL
DX-1612001-C007	Fed	0	0	ng/mL
DX-1612001-C007	Fed	0.5	3.137	ng/mL
DX-1612001-C007	Fed	1	13.217	ng/mL
DX-1612001-C007	Fed	1.5	12.916	ng/mL
DX-1612001-C007	Fed	2	13.516	ng/mL
DX-1612001-C007	Fed	3	12.965	ng/mL
DX-1612001-C007	Fed	4	12.098	ng/mL
DX-1612001-C007	Fed	5	11.385	ng/mL
DX-1612001-C007	Fed	6	11.058	ng/mL
DX-1612001-C007	Fed	7	10.187	ng/mL
DX-1612001-C007	Fed	8	10.087	ng/mL
DX-1612001-C007	Fed	12	9.572	ng/mL
DX-1612001-C007	Fed	24	9.803	ng/mL
DX-1612001-C007	Fed	48	8.779	ng/mL
DX-1612001-C007	Fed	72	6.93	ng/mL
DX-1612001-C007	Fed	96	5.153	ng/mL
DX-1612001-C007	Fed	120	3.866	ng/mL
DX-1612001-C008	Fed	0	0	ng/mL
DX-1612001-C008	Fed	0.5	0.307	ng/mL
DX-1612001-C008	Fed	1	3.051	ng/mL
DX-1612001-C008	Fed	1.5	5.835	ng/mL
DX-1612001-C008	Fed	2	7.557	ng/mL
DX-1612001-C008	Fed	3	10.158	ng/mL
DX-1612001-C008	Fed	4	9.491	ng/mL
DX-1612001-C008	Fed	5	9.032	ng/mL
DX-1612001-C008	Fed	6	7.509	ng/mL
DX-1612001-C008	Fed	7	7.116	ng/mL
DX-1612001-C008	Fed	8	7.187	ng/mL
DX-1612001-C008	Fed	12	5.815	ng/mL
DX-1612001-C008	Fed	24	4.501	ng/mL
DX-1612001-C008	Fed	48	2.47	ng/mL
DX-1612001-C008	Fed	72	1.272	ng/mL
DX-1612001-C008	Fed	96	0.779	ng/mL
DX-1612001-C008	Fed	120	0.399	ng/mL
DX-1612001-C009	Fed	0	0.62	ng/mL
DX-1612001-C009	Fed	0.5	0.63	ng/mL
DX-1612001-C009	Fed	1	0.942	ng/mL
DX-1612001-C009	Fed	1.5	4.528	ng/mL
DX-1612001-C009	Fed	2	10.544	ng/mL
DX-1612001-C009	Fed	3	12.769	ng/mL
DX-1612001-C009	Fed	4	13.949	ng/mL
DX-1612001-C009	Fed	5	11.951	ng/mL
DX-1612001-C009	Fed	6	12.925	ng/mL
DX-1612001-C009	Fed	7	11.955	ng/mL
DX-1612001-C009	Fed	8	11.905	ng/mL
DX-1612001-C009	Fed	12	10.898	ng/mL
DX-1612001-C009	Fed	24	10.163	ng/mL
DX-1612001-C009	Fed	48	8.68	ng/mL
DX-1612001-C009	Fed	72	7.002	ng/mL
DX-1612001-C009	Fed	96	5.947	ng/mL
DX-1612001-C009	Fed	120	4.644	ng/mL
DX-1612001-C010	Fed	0	0	ng/mL
DX-1612001-C010	Fed	0.5	0	ng/mL
DX-1612001-C010	Fed	1	0.439	ng/mL
DX-1612001-C010	Fed	1.5	3.298	ng/mL
DX-1612001-C010	Fed	2	5.25	ng/mL
DX-1612001-C010	Fed	3	8.754	ng/mL
DX-1612001-C010	Fed	4	8.583	ng/mL
DX-1612001-C010	Fed	5	9.138	ng/mL
DX-1612001-C010	Fed	6	7.368	ng/mL
DX-1612001-C010	Fed	7	6.993	ng/mL
DX-1612001-C010	Fed	8	6.601	ng/mL
DX-1612001-C010	Fed	12	5.838	ng/mL
DX-1612001-C010	Fed	24	4.507	ng/mL
DX-1612001-C010	Fed	48	2.235	ng/mL
DX-1612001-C010	Fed	72	1.197	ng/mL
DX-1612001-C010	Fed	96	0.668	ng/mL
DX-1612001-C010	Fed	120	0.383	ng/mL
DX-1612001-C011	Fed	0	0	ng/mL
DX-1612001-C011	Fed	0.5	0	ng/mL
DX-1612001-C011	Fed	1	0.134	ng/mL
DX-1612001-C011	Fed	1.5	1.085	ng/mL
DX-1612001-C011	Fed	2	4.471	ng/mL
DX-1612001-C011	Fed	3	11.806	ng/mL
DX-1612001-C011	Fed	4	12.446	ng/mL
DX-1612001-C011	Fed	5	12.315	ng/mL
DX-1612001-C011	Fed	6	10.53	ng/mL
DX-1612001-C011	Fed	7	9.53	ng/mL
DX-1612001-C011	Fed	8	9.181	ng/mL
DX-1612001-C011	Fed	12	7.942	ng/mL
DX-1612001-C011	Fed	24	5.971	ng/mL
DX-1612001-C011	Fed	48	3.656	ng/mL
DX-1612001-C011	Fed	72	2.228	ng/mL
DX-1612001-C011	Fed	96	1.385	ng/mL
DX-1612001-C011	Fed	120	0.801	ng/mL
DX-1612001-C012	Fed	0	0	ng/mL
DX-1612001-C012	Fed	0.5	0	ng/mL
DX-1612001-C012	Fed	1	0.43	ng/mL
DX-1612001-C012	Fed	1.5	0.652	ng/mL
DX-1612001-C012	Fed	2	6.419	ng/mL
DX-1612001-C012	Fed	3	9.652	ng/mL
DX-1612001-C012	Fed	4	11.948	ng/mL
DX-1612001-C012	Fed	5	10.824	ng/mL
DX-1612001-C012	Fed	6	9.23	ng/mL
DX-1612001-C012	Fed	7	8.806	ng/mL
DX-1612001-C012	Fed	8	7.421	ng/mL
DX-1612001-C012	Fed	12	6.893	ng/mL
DX-1612001-C012	Fed	24	4.862	ng/mL
DX-1612001-C012	Fed	48	2.826	ng/mL
DX-1612001-C012	Fed	72	1.52	ng/mL
DX-1612001-C012	Fed	96	0.907	ng/mL
DX-1612001-C012	Fed	120	0.451	ng/mL
DX-1612001-C013	Fed	0	0	ng/mL
DX-1612001-C013	Fed	0.5	1.21	ng/mL
DX-1612001-C013	Fed	1	3.253	ng/mL
DX-1612001-C013	Fed	1.5	4.422	ng/mL
DX-1612001-C013	Fed	2	8.452	ng/mL
DX-1612001-C013	Fed	3	10.293	ng/mL
DX-1612001-C013	Fed	4	11.324	ng/mL
DX-1612001-C013	Fed	5	10.887	ng/mL
DX-1612001-C013	Fed	6	10.8	ng/mL
DX-1612001-C013	Fed	7	10.33	ng/mL
DX-1612001-C013	Fed	8	10.102	ng/mL
DX-1612001-C013	Fed	12	8.601	ng/mL
DX-1612001-C013	Fed	24	6.294	ng/mL
DX-1612001-C013	Fed	48	3.6	ng/mL
DX-1612001-C013	Fed	72	2.203	ng/mL
DX-1612001-C013	Fed	96	1.346	ng/mL
DX-1612001-C013	Fed	120	0.785	ng/mL
DX-1612001-C014	Fed	0	0	ng/mL
DX-1612001-C014	Fed	0.5	0	ng/mL
DX-1612001-C014	Fed	1	1.053	ng/mL
DX-1612001-C014	Fed	1.5	4.049	ng/mL
DX-1612001-C014	Fed	2	5.218	ng/mL
DX-1612001-C014	Fed	3	8.26	ng/mL
DX-1612001-C014	Fed	4	10.749	ng/mL
DX-1612001-C014	Fed	5	9.342	ng/mL
DX-1612001-C014	Fed	6	8.618	ng/mL
DX-1612001-C014	Fed	7	8.459	ng/mL
DX-1612001-C014	Fed	8	8.427	ng/mL
DX-1612001-C014	Fed	12	7.05	ng/mL
DX-1612001-C014	Fed	24	4.78	ng/mL
DX-1612001-C014	Fed	48	2.459	ng/mL
DX-1612001-C014	Fed	72	1.341	ng/mL
DX-1612001-C014	Fed	96	0.669	ng/mL
DX-1612001-C014	Fed	120	0.355	ng/mL
DX-1612001-C015	Fed	0	0	ng/mL
DX-1612001-C015	Fed	0.5	0.967	ng/mL
DX-1612001-C015	Fed	1	5.572	ng/mL
DX-1612001-C015	Fed	1.5	8.811	ng/mL
DX-1612001-C015	Fed	2	11.108	ng/mL
DX-1612001-C015	Fed	3	8.877	ng/mL
DX-1612001-C015	Fed	4	9.783	ng/mL
DX-1612001-C015	Fed	5	8.768	ng/mL
DX-1612001-C015	Fed	6	7.731	ng/mL
DX-1612001-C015	Fed	7	7.538	ng/mL
DX-1612001-C015	Fed	8	7.476	ng/mL
DX-1612001-C015	Fed	12	6.082	ng/mL
DX-1612001-C015	Fed	24	4.687	ng/mL
DX-1612001-C015	Fed	48	2.279	ng/mL
DX-1612001-C015	Fed	72	1.243	ng/mL
DX-1612001-C015	Fed	96	0.609	ng/mL
DX-1612001-C015	Fed	120	0.311	ng/mL
DX-1612001-C016	Fed	0	0	ng/mL
DX-1612001-C016	Fed	0.5	2.714	ng/mL
DX-1612001-C016	Fed	1	12.204	ng/mL
DX-1612001-C016	Fed	1.5	15.603	ng/mL
DX-1612001-C016	Fed	2	15.44	ng/mL
DX-1612001-C016	Fed	3	12.746	ng/mL
DX-1612001-C016	Fed	4	12.751	ng/mL
DX-1612001-C016	Fed	5	12.807	ng/mL
DX-1612001-C016	Fed	6	11.907	ng/mL
DX-1612001-C016	Fed	7	12.077	ng/mL
DX-1612001-C016	Fed	8	10.408	ng/mL
DX-1612001-C016	Fed	12	9.795	ng/mL
DX-1612001-C016	Fed	24	7.322	ng/mL
DX-1612001-C016	Fed	48	4.591	ng/mL
DX-1612001-C016	Fed	72	2.933	ng/mL
DX-1612001-C016	Fed	96	1.789	ng/mL
DX-1612001-C016	Fed	120	1.206	ng/mL
DX-1612001-C017	Fed	0	0	ng/mL
DX-1612001-C017	Fed	0.5	6.382	ng/mL
DX-1612001-C017	Fed	1	19.852	ng/mL
DX-1612001-C017	Fed	1.5	19.719	ng/mL
DX-1612001-C017	Fed	2	16.902	ng/mL
DX-1612001-C017	Fed	3	15.778	ng/mL
DX-1612001-C017	Fed	4	14.577	ng/mL
DX-1612001-C017	Fed	5	12.506	ng/mL
DX-1612001-C017	Fed	6	11.923	ng/mL
DX-1612001-C017	Fed	7	11.463	ng/mL
DX-1612001-C017	Fed	8	11.158	ng/mL
DX-1612001-C017	Fed	12	9.439	ng/mL
DX-1612001-C017	Fed	24	6.57	ng/mL
DX-1612001-C017	Fed	48	3.796	ng/mL
DX-1612001-C017	Fed	72	2.073	ng/mL
DX-1612001-C017	Fed	96	1.248	ng/mL
DX-1612001-C017	Fed	120	0.711	ng/mL
DX-1612001-C018	Fed	0	0	ng/mL
DX-1612001-C018	Fed	0.5	1.147	ng/mL
DX-1612001-C018	Fed	1	6.608	ng/mL
DX-1612001-C018	Fed	1.5	6.074	ng/mL
DX-1612001-C018	Fed	2	7.044	ng/mL
DX-1612001-C018	Fed	3	11.737	ng/mL
DX-1612001-C018	Fed	4	13.616	ng/mL
DX-1612001-C018	Fed	5	12.642	ng/mL
DX-1612001-C018	Fed	6	11.809	ng/mL
DX-1612001-C018	Fed	7	11.162	ng/mL
DX-1612001-C018	Fed	8	10.504	ng/mL
DX-1612001-C018	Fed	12	9.293	ng/mL
DX-1612001-C018	Fed	24	7.773	ng/mL
DX-1612001-C018	Fed	48	4.636	ng/mL
DX-1612001-C018	Fed	72	2.739	ng/mL
DX-1612001-C018	Fed	96	1.782	ng/mL
DX-1612001-C018	Fed	120	1.089	ng/mL
DX-1612001-C019	Fed	0	0	ng/mL
DX-1612001-C019	Fed	0.5	0.222	ng/mL
DX-1612001-C019	Fed	1	0.91	ng/mL
DX-1612001-C019	Fed	1.5	2.049	ng/mL
DX-1612001-C019	Fed	2	3.154	ng/mL
DX-1612001-C019	Fed	3	6.506	ng/mL
DX-1612001-C019	Fed	4	8.823	ng/mL
DX-1612001-C019	Fed	5	10.127	ng/mL
DX-1612001-C019	Fed	6	10.51	ng/mL
DX-1612001-C019	Fed	7	9.468	ng/mL
DX-1612001-C019	Fed	8	8.949	ng/mL
DX-1612001-C019	Fed	12	7.295	ng/mL
DX-1612001-C019	Fed	24	5.125	ng/mL
DX-1612001-C019	Fed	48	2.561	ng/mL
DX-1612001-C019	Fed	72	1.214	ng/mL
DX-1612001-C019	Fed	96	0.656	ng/mL
DX-1612001-C019	Fed	120	0.344	ng/mL
DX-1612001-C020	Fed	0	0.15	ng/mL
DX-1612001-C020	Fed	0.5	0.208	ng/mL
DX-1612001-C020	Fed	1	1.149	ng/mL
DX-1612001-C020	Fed	1.5	4.537	ng/mL
DX-1612001-C020	Fed	2	7.282	ng/mL
DX-1612001-C020	Fed	3	8.964	ng/mL
DX-1612001-C020	Fed	4	10.218	ng/mL
DX-1612001-C020	Fed	5	9.528	ng/mL
DX-1612001-C020	Fed	6	9.932	ng/mL
DX-1612001-C020	Fed	7	9.585	ng/mL
DX-1612001-C020	Fed	8	9.173	ng/mL
DX-1612001-C020	Fed	12	8.647	ng/mL
DX-1612001-C020	Fed	24	7.253	ng/mL
DX-1612001-C020	Fed	48	5.461	ng/mL
DX-1612001-C020	Fed	72	3.802	ng/mL
DX-1612001-C020	Fed	96	2.755	ng/mL
DX-1612001-C020	Fed	120	1.873	ng/mL
DX-1612001-C021	Fed	0	0	ng/mL
DX-1612001-C021	Fed	0.5	0.664	ng/mL
DX-1612001-C021	Fed	1	6.251	ng/mL
DX-1612001-C021	Fed	1.5	11.85	ng/mL
DX-1612001-C021	Fed	2	14.387	ng/mL
DX-1612001-C021	Fed	3	14.406	ng/mL
DX-1612001-C021	Fed	4	12.653	ng/mL
DX-1612001-C021	Fed	5	12.566	ng/mL
DX-1612001-C021	Fed	6	12.228	ng/mL
DX-1612001-C021	Fed	7	11.838	ng/mL
DX-1612001-C021	Fed	8	12.007	ng/mL
DX-1612001-C021	Fed	12	10.643	ng/mL
DX-1612001-C021	Fed	24	8.79	ng/mL
DX-1612001-C021	Fed	48	6.606	ng/mL
DX-1612001-C021	Fed	72	5.02	ng/mL
DX-1612001-C021	Fed	96	3.661	ng/mL
DX-1612001-C021	Fed	120	3.199	ng/mL
DX-1612001-C022	Fed	0	0	ng/mL
DX-1612001-C022	Fed	0.5	3.091	ng/mL
DX-1612001-C022	Fed	1	13.507	ng/mL
DX-1612001-C022	Fed	1.5	15.108	ng/mL
DX-1612001-C022	Fed	2	12.203	ng/mL
DX-1612001-C022	Fed	3	12.416	ng/mL
DX-1612001-C022	Fed	4	11.23	ng/mL
DX-1612001-C022	Fed	5	9.642	ng/mL
DX-1612001-C022	Fed	6	9.327	ng/mL
DX-1612001-C022	Fed	7	8.384	ng/mL
DX-1612001-C022	Fed	8	8.232	ng/mL
DX-1612001-C022	Fed	12	6.199	ng/mL
DX-1612001-C022	Fed	24	3.947	ng/mL
DX-1612001-C022	Fed	48	1.369	ng/mL
DX-1612001-C022	Fed	72	0.497	ng/mL
DX-1612001-C022	Fed	96	0.199	ng/mL
DX-1612001-C024	Fed	0	0	ng/mL
DX-1612001-C024	Fed	0.5	0.144	ng/mL
DX-1612001-C024	Fed	1	1.188	ng/mL
DX-1612001-C024	Fed	1.5	3.446	ng/mL
DX-1612001-C024	Fed	2	5.958	ng/mL
DX-1612001-C024	Fed	3	11.617	ng/mL
DX-1612001-C024	Fed	4	11.454	ng/mL
DX-1612001-C024	Fed	5	10.051	ng/mL
DX-1612001-C024	Fed	6	8.434	ng/mL
DX-1612001-C024	Fed	7	8.097	ng/mL
DX-1612001-C024	Fed	8	7.607	ng/mL
DX-1612001-C024	Fed	12	6.169	ng/mL
DX-1612001-C024	Fed	24	3.987	ng/mL
DX-1612001-C024	Fed	48	2.533	ng/mL
DX-1612001-C024	Fed	72	1.246	ng/mL
DX-1612001-C024	Fed	96	0.691	ng/mL
DX-1612001-C024	Fed	120	0.333	ng/mL
DX-1612001-K001	Fasting	0	0	ng/mL
DX-1612001-K001	Fasting	0.5	1.967	ng/mL
DX-1612001-K001	Fasting	1	9.278	ng/mL
DX-1612001-K001	Fasting	1.5	11.296	ng/mL
DX-1612001-K001	Fasting	2	10.662	ng/mL
DX-1612001-K001	Fasting	3	13.392	ng/mL
DX-1612001-K001	Fasting	4	10.642	ng/mL
DX-1612001-K001	Fasting	5	11.063	ng/mL
DX-1612001-K001	Fasting	6	10.327	ng/mL
DX-1612001-K001	Fasting	7	10.013	ng/mL
DX-1612001-K001	Fasting	8	9.875	ng/mL
DX-1612001-K001	Fasting	12	6.426	ng/mL
DX-1612001-K001	Fasting	24	4.075	ng/mL
DX-1612001-K001	Fasting	48	1.846	ng/mL
DX-1612001-K001	Fasting	72	1.119	ng/mL
DX-1612001-K001	Fasting	96	0.41	ng/mL
DX-1612001-K001	Fasting	120	0.177	ng/mL
DX-1612001-K003	Fasting	0	0	ng/mL
DX-1612001-K003	Fasting	0.5	0.316	ng/mL
DX-1612001-K003	Fasting	1	2.744	ng/mL
DX-1612001-K003	Fasting	1.5	7.854	ng/mL
DX-1612001-K003	Fasting	2	8.757	ng/mL
DX-1612001-K003	Fasting	3	13.293	ng/mL
DX-1612001-K003	Fasting	4	12.931	ng/mL
DX-1612001-K003	Fasting	5	14.49	ng/mL
DX-1612001-K003	Fasting	6	12.95	ng/mL
DX-1612001-K003	Fasting	7	13.69	ng/mL
DX-1612001-K003	Fasting	8	12.844	ng/mL
DX-1612001-K003	Fasting	12	12.477	ng/mL
DX-1612001-K003	Fasting	24	10.287	ng/mL
DX-1612001-K003	Fasting	48	8.244	ng/mL
DX-1612001-K003	Fasting	72	6.173	ng/mL
DX-1612001-K003	Fasting	96	4.424	ng/mL
DX-1612001-K003	Fasting	120	3.173	ng/mL
DX-1612001-K004	Fasting	0	0	ng/mL
DX-1612001-K004	Fasting	0.5	0.976	ng/mL
DX-1612001-K004	Fasting	1	7.306	ng/mL
DX-1612001-K004	Fasting	1.5	12.282	ng/mL
DX-1612001-K004	Fasting	2	13.259	ng/mL
DX-1612001-K004	Fasting	3	12.819	ng/mL
DX-1612001-K004	Fasting	4	12.759	ng/mL
DX-1612001-K004	Fasting	5	11.986	ng/mL
DX-1612001-K004	Fasting	6	11.723	ng/mL
DX-1612001-K004	Fasting	7	10.852	ng/mL
DX-1612001-K004	Fasting	8	9.739	ng/mL
DX-1612001-K004	Fasting	12	8.563	ng/mL
DX-1612001-K004	Fasting	24	6.478	ng/mL
DX-1612001-K004	Fasting	48	3.674	ng/mL
DX-1612001-K004	Fasting	72	1.965	ng/mL
DX-1612001-K004	Fasting	96	1.051	ng/mL
DX-1612001-K004	Fasting	120	0.639	ng/mL
DX-1612001-K005	Fasting	0	0	ng/mL
DX-1612001-K005	Fasting	0.5	1.21	ng/mL
DX-1612001-K005	Fasting	1	11.157	ng/mL
DX-1612001-K005	Fasting	1.5	15.573	ng/mL
DX-1612001-K005	Fasting	2	15.541	ng/mL
DX-1612001-K005	Fasting	3	15.131	ng/mL
DX-1612001-K005	Fasting	4	13.743	ng/mL
DX-1612001-K005	Fasting	5	11.917	ng/mL
DX-1612001-K005	Fasting	6	11.643	ng/mL
DX-1612001-K005	Fasting	7	10.772	ng/mL
DX-1612001-K005	Fasting	8	10.937	ng/mL
DX-1612001-K005	Fasting	12	9.613	ng/mL
DX-1612001-K005	Fasting	24	8.333	ng/mL
DX-1612001-K005	Fasting	48	5.56	ng/mL
DX-1612001-K005	Fasting	72	3.728	ng/mL
DX-1612001-K005	Fasting	96	2.674	ng/mL
DX-1612001-K005	Fasting	120	1.921	ng/mL
DX-1612001-K006	Fasting	0	0	ng/mL
DX-1612001-K006	Fasting	0.5	0.718	ng/mL
DX-1612001-K006	Fasting	1	4.051	ng/mL
DX-1612001-K006	Fasting	1.5	15.411	ng/mL
DX-1612001-K006	Fasting	2	18.916	ng/mL
DX-1612001-K006	Fasting	3	17.119	ng/mL
DX-1612001-K006	Fasting	4	14.866	ng/mL
DX-1612001-K006	Fasting	5	16.922	ng/mL
DX-1612001-K006	Fasting	6	13.887	ng/mL
DX-1612001-K006	Fasting	7	12.285	ng/mL
DX-1612001-K006	Fasting	8	10.838	ng/mL
DX-1612001-K006	Fasting	12	9.173	ng/mL
DX-1612001-K006	Fasting	24	6.166	ng/mL
DX-1612001-K006	Fasting	48	3.342	ng/mL
DX-1612001-K006	Fasting	72	1.959	ng/mL
DX-1612001-K006	Fasting	96	1.276	ng/mL
DX-1612001-K006	Fasting	120	0.774	ng/mL
DX-1612001-K007	Fasting	0	0	ng/mL
DX-1612001-K007	Fasting	0.5	0.862	ng/mL
DX-1612001-K007	Fasting	1	7.888	ng/mL
DX-1612001-K007	Fasting	1.5	12.404	ng/mL
DX-1612001-K007	Fasting	2	13.671	ng/mL
DX-1612001-K007	Fasting	3	13.786	ng/mL
DX-1612001-K007	Fasting	4	12.099	ng/mL
DX-1612001-K007	Fasting	5	12.975	ng/mL
DX-1612001-K007	Fasting	6	12.784	ng/mL
DX-1612001-K007	Fasting	7	11.94	ng/mL
DX-1612001-K007	Fasting	8	11.133	ng/mL
DX-1612001-K007	Fasting	12	9.339	ng/mL
DX-1612001-K007	Fasting	24	6.931	ng/mL
DX-1612001-K007	Fasting	48	4.362	ng/mL
DX-1612001-K007	Fasting	72	2.657	ng/mL
DX-1612001-K007	Fasting	96	1.958	ng/mL
DX-1612001-K007	Fasting	120	1.385	ng/mL
DX-1612001-K008	Fasting	0	0	ng/mL
DX-1612001-K008	Fasting	0.5	0.513	ng/mL
DX-1612001-K008	Fasting	1	5.746	ng/mL
DX-1612001-K008	Fasting	1.5	11.165	ng/mL
DX-1612001-K008	Fasting	2	11.074	ng/mL
DX-1612001-K008	Fasting	3	11.634	ng/mL
DX-1612001-K008	Fasting	4	10.565	ng/mL
DX-1612001-K008	Fasting	5	9.773	ng/mL
DX-1612001-K008	Fasting	6	9.076	ng/mL
DX-1612001-K008	Fasting	7	9.294	ng/mL
DX-1612001-K008	Fasting	8	8.474	ng/mL
DX-1612001-K008	Fasting	12	7.229	ng/mL
DX-1612001-K008	Fasting	24	5.694	ng/mL
DX-1612001-K008	Fasting	48	3.337	ng/mL
DX-1612001-K008	Fasting	72	2.011	ng/mL
DX-1612001-K008	Fasting	96	1.118	ng/mL
DX-1612001-K008	Fasting	120	0.644	ng/mL
DX-1612001-K009	Fasting	0	0	ng/mL
DX-1612001-K009	Fasting	0.5	0.111	ng/mL
DX-1612001-K009	Fasting	1	0.798	ng/mL
DX-1612001-K009	Fasting	1.5	3.714	ng/mL
DX-1612001-K009	Fasting	2	8.977	ng/mL
DX-1612001-K009	Fasting	3	12.916	ng/mL
DX-1612001-K009	Fasting	4	12.417	ng/mL
DX-1612001-K009	Fasting	5	12.405	ng/mL
DX-1612001-K009	Fasting	6	11.55	ng/mL
DX-1612001-K009	Fasting	7	10.292	ng/mL
DX-1612001-K009	Fasting	8	10.777	ng/mL
DX-1612001-K009	Fasting	12	8.723	ng/mL
DX-1612001-K009	Fasting	24	6.824	ng/mL
DX-1612001-K009	Fasting	48	4.53	ng/mL
DX-1612001-K009	Fasting	72	3.004	ng/mL
DX-1612001-K009	Fasting	96	1.895	ng/mL
DX-1612001-K009	Fasting	120	1.219	ng/mL
DX-1612001-K010	Fasting	0	0.207	ng/mL
DX-1612001-K010	Fasting	0.5	0.547	ng/mL
DX-1612001-K010	Fasting	1	3.339	ng/mL
DX-1612001-K010	Fasting	1.5	10.008	ng/mL
DX-1612001-K010	Fasting	2	14.548	ng/mL
DX-1612001-K010	Fasting	3	13.064	ng/mL
DX-1612001-K010	Fasting	4	11.371	ng/mL
DX-1612001-K010	Fasting	5	11.992	ng/mL
DX-1612001-K010	Fasting	6	11.35	ng/mL
DX-1612001-K010	Fasting	7	10.781	ng/mL
DX-1612001-K010	Fasting	8	10.624	ng/mL
DX-1612001-K010	Fasting	12	9.326	ng/mL
DX-1612001-K010	Fasting	24	7.786	ng/mL
DX-1612001-K010	Fasting	48	5.553	ng/mL
DX-1612001-K010	Fasting	72	4.325	ng/mL
DX-1612001-K010	Fasting	96	3.272	ng/mL
DX-1612001-K010	Fasting	120	2.393	ng/mL
DX-1612001-K011	Fasting	0	0	ng/mL
DX-1612001-K011	Fasting	0.5	0.552	ng/mL
DX-1612001-K011	Fasting	1	4.557	ng/mL
DX-1612001-K011	Fasting	1.5	11.561	ng/mL
DX-1612001-K011	Fasting	2	11.298	ng/mL
DX-1612001-K011	Fasting	3	11.196	ng/mL
DX-1612001-K011	Fasting	4	11.906	ng/mL
DX-1612001-K011	Fasting	5	11.498	ng/mL
DX-1612001-K011	Fasting	6	11.134	ng/mL
DX-1612001-K011	Fasting	7	11.129	ng/mL
DX-1612001-K011	Fasting	8	10.649	ng/mL
DX-1612001-K011	Fasting	12	9.927	ng/mL
DX-1612001-K011	Fasting	24	8.04	ng/mL
DX-1612001-K011	Fasting	48	4.863	ng/mL
DX-1612001-K011	Fasting	72	2.958	ng/mL
DX-1612001-K011	Fasting	96	2.708	ng/mL
DX-1612001-K011	Fasting	120	1.379	ng/mL
DX-1612001-K012	Fasting	0	0	ng/mL
DX-1612001-K012	Fasting	0.5	0.389	ng/mL
DX-1612001-K012	Fasting	1	4	ng/mL
DX-1612001-K012	Fasting	1.5	11.545	ng/mL
DX-1612001-K012	Fasting	2	17.656	ng/mL
DX-1612001-K012	Fasting	3	16.75	ng/mL
DX-1612001-K012	Fasting	4	14.943	ng/mL
DX-1612001-K012	Fasting	5	13.657	ng/mL
DX-1612001-K012	Fasting	6	13.421	ng/mL
DX-1612001-K012	Fasting	7	12.647	ng/mL
DX-1612001-K012	Fasting	8	10.98	ng/mL
DX-1612001-K012	Fasting	12	10.488	ng/mL
DX-1612001-K012	Fasting	24	7.514	ng/mL
DX-1612001-K012	Fasting	48	4.97	ng/mL
DX-1612001-K012	Fasting	72	2.929	ng/mL
DX-1612001-K012	Fasting	96	2.119	ng/mL
DX-1612001-K012	Fasting	120	1.486	ng/mL
DX-1612001-K013	Fasting	0	0	ng/mL
DX-1612001-K013	Fasting	0.5	0.459	ng/mL
DX-1612001-K013	Fasting	1	3.893	ng/mL
DX-1612001-K013	Fasting	1.5	9.091	ng/mL
DX-1612001-K013	Fasting	2	9.902	ng/mL
DX-1612001-K013	Fasting	3	11.37	ng/mL
DX-1612001-K013	Fasting	4	8.53	ng/mL
DX-1612001-K013	Fasting	5	7.693	ng/mL
DX-1612001-K013	Fasting	6	6.926	ng/mL
DX-1612001-K013	Fasting	7	6.575	ng/mL
DX-1612001-K013	Fasting	8	6.115	ng/mL
DX-1612001-K013	Fasting	12	5.188	ng/mL
DX-1612001-K013	Fasting	24	3.68	ng/mL
DX-1612001-K013	Fasting	48	1.894	ng/mL
DX-1612001-K013	Fasting	72	0.961	ng/mL
DX-1612001-K013	Fasting	96	0.505	ng/mL
DX-1612001-K013	Fasting	120	0.282	ng/mL
DX-1612001-K014	Fasting	0	0	ng/mL
DX-1612001-K014	Fasting	0.5	0.275	ng/mL
DX-1612001-K014	Fasting	1	3.424	ng/mL
DX-1612001-K014	Fasting	1.5	8.614	ng/mL
DX-1612001-K014	Fasting	2	13.331	ng/mL
DX-1612001-K014	Fasting	3	10.605	ng/mL
DX-1612001-K014	Fasting	4	9.782	ng/mL
DX-1612001-K014	Fasting	5	11.177	ng/mL
DX-1612001-K014	Fasting	6	10.546	ng/mL
DX-1612001-K014	Fasting	7	10.293	ng/mL
DX-1612001-K014	Fasting	8	10.264	ng/mL
DX-1612001-K014	Fasting	12	9.88	ng/mL
DX-1612001-K014	Fasting	24	7.854	ng/mL
DX-1612001-K014	Fasting	48	5.324	ng/mL
DX-1612001-K014	Fasting	72	3.853	ng/mL
DX-1612001-K014	Fasting	96	2.545	ng/mL
DX-1612001-K014	Fasting	120	2.128	ng/mL
DX-1612001-K015	Fasting	0	0	ng/mL
DX-1612001-K015	Fasting	0.5	0.431	ng/mL
DX-1612001-K015	Fasting	1	3.088	ng/mL
DX-1612001-K015	Fasting	1.5	4.135	ng/mL
DX-1612001-K015	Fasting	2	8.712	ng/mL
DX-1612001-K015	Fasting	3	9.675	ng/mL
DX-1612001-K015	Fasting	4	10.978	ng/mL
DX-1612001-K015	Fasting	5	9.887	ng/mL
DX-1612001-K015	Fasting	6	9.384	ng/mL
DX-1612001-K015	Fasting	7	9.334	ng/mL
DX-1612001-K015	Fasting	8	8.484	ng/mL
DX-1612001-K015	Fasting	12	7.742	ng/mL
DX-1612001-K015	Fasting	24	5.122	ng/mL
DX-1612001-K015	Fasting	48	3.338	ng/mL
DX-1612001-K015	Fasting	72	1.868	ng/mL
DX-1612001-K015	Fasting	96	1.112	ng/mL
DX-1612001-K015	Fasting	120	0.699	ng/mL
DX-1612001-K016	Fasting	0	0.132	ng/mL
DX-1612001-K016	Fasting	0.5	2.784	ng/mL
DX-1612001-K016	Fasting	1	19.557	ng/mL
DX-1612001-K016	Fasting	1.5	22.773	ng/mL
DX-1612001-K016	Fasting	2	20.785	ng/mL
DX-1612001-K016	Fasting	3	17.868	ng/mL
DX-1612001-K016	Fasting	4	17.36	ng/mL
DX-1612001-K016	Fasting	5	14.896	ng/mL
DX-1612001-K016	Fasting	6	14.708	ng/mL
DX-1612001-K016	Fasting	7	14.294	ng/mL
DX-1612001-K016	Fasting	8	14.165	ng/mL
DX-1612001-K016	Fasting	12	12.176	ng/mL
DX-1612001-K016	Fasting	24	9.245	ng/mL
DX-1612001-K016	Fasting	48	6.5	ng/mL
DX-1612001-K016	Fasting	72	4.378	ng/mL
DX-1612001-K016	Fasting	96	3.037	ng/mL
DX-1612001-K016	Fasting	120	2.019	ng/mL
DX-1612001-K017	Fasting	0	0	ng/mL
DX-1612001-K017	Fasting	0.5	2.268	ng/mL
DX-1612001-K017	Fasting	1	4.762	ng/mL
DX-1612001-K017	Fasting	1.5	7.385	ng/mL
DX-1612001-K017	Fasting	2	7.196	ng/mL
DX-1612001-K017	Fasting	3	6.994	ng/mL
DX-1612001-K017	Fasting	4	6.943	ng/mL
DX-1612001-K017	Fasting	5	7.024	ng/mL
DX-1612001-K017	Fasting	6	6.959	ng/mL
DX-1612001-K017	Fasting	7	7.014	ng/mL
DX-1612001-K017	Fasting	8	6.562	ng/mL
DX-1612001-K017	Fasting	12	5.728	ng/mL
DX-1612001-K017	Fasting	24	3.988	ng/mL
DX-1612001-K017	Fasting	48	2.509	ng/mL
DX-1612001-K017	Fasting	72	1.399	ng/mL
DX-1612001-K017	Fasting	96	0.852	ng/mL
DX-1612001-K017	Fasting	120	0.482	ng/mL
DX-1612001-K018	Fasting	0	0	ng/mL
DX-1612001-K018	Fasting	0.5	0.884	ng/mL
DX-1612001-K018	Fasting	1	5.251	ng/mL
DX-1612001-K018	Fasting	1.5	10.924	ng/mL
DX-1612001-K018	Fasting	2	11.304	ng/mL
DX-1612001-K018	Fasting	3	10.317	ng/mL
DX-1612001-K018	Fasting	4	9.344	ng/mL
DX-1612001-K018	Fasting	5	8.655	ng/mL
DX-1612001-K018	Fasting	6	8.225	ng/mL
DX-1612001-K018	Fasting	7	7.254	ng/mL
DX-1612001-K018	Fasting	8	7.43	ng/mL
DX-1612001-K018	Fasting	12	5.947	ng/mL
DX-1612001-K018	Fasting	24	3.821	ng/mL
DX-1612001-K018	Fasting	48	1.655	ng/mL
DX-1612001-K018	Fasting	72	0.833	ng/mL
DX-1612001-K018	Fasting	96	0.329	ng/mL
DX-1612001-K018	Fasting	120	0.15	ng/mL
DX-1612001-K019	Fasting	0	0	ng/mL
DX-1612001-K019	Fasting	0.5	0.222	ng/mL
DX-1612001-K019	Fasting	1	3.784	ng/mL
DX-1612001-K019	Fasting	1.5	5.608	ng/mL
DX-1612001-K019	Fasting	2	10.407	ng/mL
DX-1612001-K019	Fasting	3	10.861	ng/mL
DX-1612001-K019	Fasting	4	10.742	ng/mL
DX-1612001-K019	Fasting	5	10.26	ng/mL
DX-1612001-K019	Fasting	6	9.871	ng/mL
DX-1612001-K019	Fasting	7	9.326	ng/mL
DX-1612001-K019	Fasting	8	8.79	ng/mL
DX-1612001-K019	Fasting	12	8.147	ng/mL
DX-1612001-K019	Fasting	24	6.509	ng/mL
DX-1612001-K019	Fasting	48	4.131	ng/mL
DX-1612001-K019	Fasting	72	2.606	ng/mL
DX-1612001-K019	Fasting	96	1.809	ng/mL
DX-1612001-K019	Fasting	120	1.121	ng/mL
DX-1612001-K020	Fasting	0	0	ng/mL
DX-1612001-K020	Fasting	0.5	0.334	ng/mL
DX-1612001-K020	Fasting	1	3.457	ng/mL
DX-1612001-K020	Fasting	1.5	6.649	ng/mL
DX-1612001-K020	Fasting	2	9.976	ng/mL
DX-1612001-K020	Fasting	3	11.219	ng/mL
DX-1612001-K020	Fasting	4	9.516	ng/mL
DX-1612001-K020	Fasting	5	9.303	ng/mL
DX-1612001-K020	Fasting	6	8.13	ng/mL
DX-1612001-K020	Fasting	7	7.548	ng/mL
DX-1612001-K020	Fasting	8	7.499	ng/mL
DX-1612001-K020	Fasting	12	6.221	ng/mL
DX-1612001-K020	Fasting	24	4.178	ng/mL
DX-1612001-K020	Fasting	48	2.148	ng/mL
DX-1612001-K020	Fasting	72	1.33	ng/mL
DX-1612001-K020	Fasting	96	0.76	ng/mL
DX-1612001-K020	Fasting	120	0.436	ng/mL
DX-1612001-K021	Fasting	0	0	ng/mL
DX-1612001-K021	Fasting	0.5	0.344	ng/mL
DX-1612001-K021	Fasting	1	2.129	ng/mL
DX-1612001-K021	Fasting	1.5	4.696	ng/mL
DX-1612001-K021	Fasting	2	8.048	ng/mL
DX-1612001-K021	Fasting	3	6.949	ng/mL
DX-1612001-K021	Fasting	4	7.829	ng/mL
DX-1612001-K021	Fasting	5	6.941	ng/mL
DX-1612001-K021	Fasting	6	7.018	ng/mL
DX-1612001-K021	Fasting	7	6.219	ng/mL
DX-1612001-K021	Fasting	8	5.916	ng/mL
DX-1612001-K021	Fasting	12	4.856	ng/mL
DX-1612001-K021	Fasting	24	3.032	ng/mL
DX-1612001-K021	Fasting	48	1.411	ng/mL
DX-1612001-K021	Fasting	72	0.678	ng/mL
DX-1612001-K021	Fasting	96	0.278	ng/mL
DX-1612001-K021	Fasting	120	0.147	ng/mL
DX-1612001-K022	Fasting	0	0	ng/mL
DX-1612001-K022	Fasting	0.5	0.131	ng/mL
DX-1612001-K022	Fasting	1	1.414	ng/mL
DX-1612001-K022	Fasting	1.5	4.536	ng/mL
DX-1612001-K022	Fasting	2	5.671	ng/mL
DX-1612001-K022	Fasting	3	6.667	ng/mL
DX-1612001-K022	Fasting	4	7.877	ng/mL
DX-1612001-K022	Fasting	5	8.449	ng/mL
DX-1612001-K022	Fasting	6	8.307	ng/mL
DX-1612001-K022	Fasting	7	7.841	ng/mL
DX-1612001-K022	Fasting	8	7.949	ng/mL
DX-1612001-K022	Fasting	12	6.777	ng/mL
DX-1612001-K022	Fasting	24	4.955	ng/mL
DX-1612001-K022	Fasting	48	2.858	ng/mL
DX-1612001-K022	Fasting	72	1.722	ng/mL
DX-1612001-K022	Fasting	96	0.907	ng/mL
DX-1612001-K022	Fasting	120	0.58	ng/mL
DX-1612001-K023	Fasting	0	0.314	ng/mL
DX-1612001-K023	Fasting	0.5	1.218	ng/mL
DX-1612001-K023	Fasting	1	5.432	ng/mL
DX-1612001-K023	Fasting	1.5	7.447	ng/mL
DX-1612001-K023	Fasting	2	9.29	ng/mL
DX-1612001-K023	Fasting	3	10.891	ng/mL
DX-1612001-K023	Fasting	4	11.49	ng/mL
DX-1612001-K023	Fasting	5	12.136	ng/mL
DX-1612001-K023	Fasting	6	12.374	ng/mL
DX-1612001-K023	Fasting	7	12.857	ng/mL
DX-1612001-K023	Fasting	8	12.457	ng/mL
DX-1612001-K023	Fasting	12	11.347	ng/mL
DX-1612001-K023	Fasting	24	9.709	ng/mL
DX-1612001-K023	Fasting	48	7.453	ng/mL
DX-1612001-K023	Fasting	72	5.563	ng/mL
DX-1612001-K023	Fasting	96	4.531	ng/mL
DX-1612001-K023	Fasting	120	3.593	ng/mL
DX-1612001-K024	Fasting	0	0	ng/mL
DX-1612001-K024	Fasting	0.5	0	ng/mL
DX-1612001-K024	Fasting	1	2.738	ng/mL
DX-1612001-K024	Fasting	1.5	9.631	ng/mL
DX-1612001-K024	Fasting	2	12.975	ng/mL
DX-1612001-K024	Fasting	3	13.288	ng/mL
DX-1612001-K024	Fasting	4	9.904	ng/mL
DX-1612001-K024	Fasting	5	10.814	ng/mL
DX-1612001-K024	Fasting	6	9.048	ng/mL
DX-1612001-K024	Fasting	7	8.547	ng/mL
DX-1612001-K024	Fasting	8	8.427	ng/mL
DX-1612001-K024	Fasting	12	7.06	ng/mL
DX-1612001-K024	Fasting	24	5.262	ng/mL
DX-1612001-K024	Fasting	48	2.856	ng/mL
DX-1612001-K024	Fasting	72	1.659	ng/mL
DX-1612001-K024	Fasting	96	0.89	ng/mL
DX-1612001-K024	Fasting	120	0.541	ng/mL
DX-1711007-C001	Fed	0	0	ng/mL
DX-1711007-C001	Fed	0.5	0.377	ng/mL
DX-1711007-C001	Fed	1	3.76	ng/mL
DX-1711007-C001	Fed	1.5	4.334	ng/mL
DX-1711007-C001	Fed	2	5.515	ng/mL
DX-1711007-C001	Fed	3	7.007	ng/mL
DX-1711007-C001	Fed	4	6.746	ng/mL
DX-1711007-C001	Fed	5	9.421	ng/mL
DX-1711007-C001	Fed	6	8.85	ng/mL
DX-1711007-C001	Fed	7	9.039	ng/mL
DX-1711007-C001	Fed	8	8.478	ng/mL
DX-1711007-C001	Fed	12	6.503	ng/mL
DX-1711007-C001	Fed	24	4.851	ng/mL
DX-1711007-C001	Fed	48	2.197	ng/mL
DX-1711007-C001	Fed	72	0.816	ng/mL
DX-1711007-C001	Fed	96	0.378	ng/mL
DX-1711007-C001	Fed	120	0.222	ng/mL
DX-1711007-C002	Fed	0	0	ng/mL
DX-1711007-C002	Fed	0.5	0.535	ng/mL
DX-1711007-C002	Fed	1	4.718	ng/mL
DX-1711007-C002	Fed	1.5	8.002	ng/mL
DX-1711007-C002	Fed	2	8.558	ng/mL
DX-1711007-C002	Fed	3	11.944	ng/mL
DX-1711007-C002	Fed	4	10.187	ng/mL
DX-1711007-C002	Fed	5	9.896	ng/mL
DX-1711007-C002	Fed	6	7.882	ng/mL
DX-1711007-C002	Fed	7	8.145	ng/mL
DX-1711007-C002	Fed	8	8.265	ng/mL
DX-1711007-C002	Fed	12	6.636	ng/mL
DX-1711007-C002	Fed	24	5.403	ng/mL
DX-1711007-C002	Fed	48	2.37	ng/mL
DX-1711007-C002	Fed	72	1.205	ng/mL
DX-1711007-C002	Fed	96	0.829	ng/mL
DX-1711007-C002	Fed	120	0.499	ng/mL
DX-1711007-C003	Fed	0	0	ng/mL
DX-1711007-C003	Fed	0.5	0.736	ng/mL
DX-1711007-C003	Fed	1	3.788	ng/mL
DX-1711007-C003	Fed	1.5	4.961	ng/mL
DX-1711007-C003	Fed	2	5.756	ng/mL
DX-1711007-C003	Fed	3	8.489	ng/mL
DX-1711007-C003	Fed	4	9.864	ng/mL
DX-1711007-C003	Fed	5	8.844	ng/mL
DX-1711007-C003	Fed	6	8.127	ng/mL
DX-1711007-C003	Fed	7	7.515	ng/mL
DX-1711007-C003	Fed	8	6.895	ng/mL
DX-1711007-C003	Fed	12	6.162	ng/mL
DX-1711007-C003	Fed	24	4.104	ng/mL
DX-1711007-C003	Fed	48	1.764	ng/mL
DX-1711007-C003	Fed	72	0.767	ng/mL
DX-1711007-C003	Fed	96	0.324	ng/mL
DX-1711007-C003	Fed	120	0.176	ng/mL
DX-1711007-C004	Fed	0	0	ng/mL
DX-1711007-C004	Fed	0.5	0.344	ng/mL
DX-1711007-C004	Fed	1	2.872	ng/mL
DX-1711007-C004	Fed	1.5	5.806	ng/mL
DX-1711007-C004	Fed	2	6.91	ng/mL
DX-1711007-C004	Fed	3	10.23	ng/mL
DX-1711007-C004	Fed	4	10.111	ng/mL
DX-1711007-C004	Fed	5	10.279	ng/mL
DX-1711007-C004	Fed	6	7.965	ng/mL
DX-1711007-C004	Fed	7	7.532	ng/mL
DX-1711007-C004	Fed	8	7.378	ng/mL
DX-1711007-C004	Fed	12	6.446	ng/mL
DX-1711007-C004	Fed	24	3.517	ng/mL
DX-1711007-C004	Fed	48	1.591	ng/mL
DX-1711007-C004	Fed	72	0.62	ng/mL
DX-1711007-C004	Fed	96	0.269	ng/mL
DX-1711007-C004	Fed	120	0.167	ng/mL
DX-1711007-C005	Fed	0	0	ng/mL
DX-1711007-C005	Fed	0.5	1.535	ng/mL
DX-1711007-C005	Fed	1	5.214	ng/mL
DX-1711007-C005	Fed	1.5	7.289	ng/mL
DX-1711007-C005	Fed	2	8.935	ng/mL
DX-1711007-C005	Fed	3	8.623	ng/mL
DX-1711007-C005	Fed	4	7.528	ng/mL
DX-1711007-C005	Fed	5	6.265	ng/mL
DX-1711007-C005	Fed	6	6.251	ng/mL
DX-1711007-C005	Fed	7	5.835	ng/mL
DX-1711007-C005	Fed	8	5.805	ng/mL
DX-1711007-C005	Fed	12	5.199	ng/mL
DX-1711007-C005	Fed	24	4.086	ng/mL
DX-1711007-C005	Fed	48	2.515	ng/mL
DX-1711007-C005	Fed	72	1.389	ng/mL
DX-1711007-C005	Fed	96	0.819	ng/mL
DX-1711007-C005	Fed	120	0.578	ng/mL
DX-1711007-C006	Fed	0	0	ng/mL
DX-1711007-C006	Fed	0.5	1.474	ng/mL
DX-1711007-C006	Fed	1	6.888	ng/mL
DX-1711007-C006	Fed	1.5	8.427	ng/mL
DX-1711007-C006	Fed	2	8.036	ng/mL
DX-1711007-C006	Fed	3	8.336	ng/mL
DX-1711007-C006	Fed	4	7.467	ng/mL
DX-1711007-C006	Fed	5	7.568	ng/mL
DX-1711007-C006	Fed	6	7.172	ng/mL
DX-1711007-C006	Fed	7	6.584	ng/mL
DX-1711007-C006	Fed	8	6.244	ng/mL
DX-1711007-C006	Fed	12	5.37	ng/mL
DX-1711007-C006	Fed	24	3.988	ng/mL
DX-1711007-C006	Fed	48	2.004	ng/mL
DX-1711007-C006	Fed	72	0.815	ng/mL
DX-1711007-C006	Fed	96	0.39	ng/mL
DX-1711007-C006	Fed	120	0.225	ng/mL
DX-1711007-C007	Fed	0	0	ng/mL
DX-1711007-C007	Fed	0.5	0	ng/mL
DX-1711007-C007	Fed	1	0.694	ng/mL
DX-1711007-C007	Fed	1.5	1.955	ng/mL
DX-1711007-C007	Fed	2	3.969	ng/mL
DX-1711007-C007	Fed	3	11.532	ng/mL
DX-1711007-C007	Fed	4	7.74	ng/mL
DX-1711007-C007	Fed	5	8.833	ng/mL
DX-1711007-C007	Fed	6	9.827	ng/mL
DX-1711007-C007	Fed	7	8.987	ng/mL
DX-1711007-C007	Fed	8	8.9	ng/mL
DX-1711007-C007	Fed	12	7.835	ng/mL
DX-1711007-C007	Fed	24	6.33	ng/mL
DX-1711007-C007	Fed	48	3.613	ng/mL
DX-1711007-C007	Fed	72	2.229	ng/mL
DX-1711007-C007	Fed	96	1.35	ng/mL
DX-1711007-C007	Fed	120	0.832	ng/mL
DX-1711007-C008	Fed	0	0	ng/mL
DX-1711007-C008	Fed	0.5	1.576	ng/mL
DX-1711007-C008	Fed	1	6.466	ng/mL
DX-1711007-C008	Fed	1.5	9.069	ng/mL
DX-1711007-C008	Fed	2	9.894	ng/mL
DX-1711007-C008	Fed	3	10.163	ng/mL
DX-1711007-C008	Fed	4	8.958	ng/mL
DX-1711007-C008	Fed	5	8.541	ng/mL
DX-1711007-C008	Fed	6	8.472	ng/mL
DX-1711007-C008	Fed	7	7.528	ng/mL
DX-1711007-C008	Fed	8	7.536	ng/mL
DX-1711007-C008	Fed	12	6.938	ng/mL
DX-1711007-C008	Fed	24	5.377	ng/mL
DX-1711007-C008	Fed	48	3.606	ng/mL
DX-1711007-C008	Fed	72	2.053	ng/mL
DX-1711007-C008	Fed	96	1.419	ng/mL
DX-1711007-C008	Fed	120	0.847	ng/mL
DX-1711007-C009	Fed	0	0	ng/mL
DX-1711007-C009	Fed	0.5	0.934	ng/mL
DX-1711007-C009	Fed	1	10.425	ng/mL
DX-1711007-C009	Fed	1.5	17.102	ng/mL
DX-1711007-C009	Fed	2	17.236	ng/mL
DX-1711007-C009	Fed	3	15.073	ng/mL
DX-1711007-C009	Fed	4	12.017	ng/mL
DX-1711007-C009	Fed	5	11.82	ng/mL
DX-1711007-C009	Fed	6	10.742	ng/mL
DX-1711007-C009	Fed	7	9.364	ng/mL
DX-1711007-C009	Fed	8	9.795	ng/mL
DX-1711007-C009	Fed	12	8.499	ng/mL
DX-1711007-C009	Fed	24	6.9	ng/mL
DX-1711007-C009	Fed	48	4.091	ng/mL
DX-1711007-C009	Fed	72	2.363	ng/mL
DX-1711007-C009	Fed	96	1.479	ng/mL
DX-1711007-C009	Fed	120	1.025	ng/mL
DX-1711007-C011	Fed	0	0	ng/mL
DX-1711007-C011	Fed	0.5	0.299	ng/mL
DX-1711007-C011	Fed	1	1.946	ng/mL
DX-1711007-C011	Fed	1.5	3.097	ng/mL
DX-1711007-C011	Fed	2	5.331	ng/mL
DX-1711007-C011	Fed	3	10.336	ng/mL
DX-1711007-C011	Fed	4	13.154	ng/mL
DX-1711007-C011	Fed	5	14.229	ng/mL
DX-1711007-C011	Fed	6	13.069	ng/mL
DX-1711007-C011	Fed	7	12.399	ng/mL
DX-1711007-C011	Fed	8	11.911	ng/mL
DX-1711007-C011	Fed	12	10.796	ng/mL
DX-1711007-C011	Fed	24	8.9	ng/mL
DX-1711007-C011	Fed	48	4.689	ng/mL
DX-1711007-C011	Fed	72	2.701	ng/mL
DX-1711007-C011	Fed	96	1.918	ng/mL
DX-1711007-C011	Fed	120	1.191	ng/mL
DX-1711007-C012	Fed	0	0	ng/mL
DX-1711007-C012	Fed	0.5	3.032	ng/mL
DX-1711007-C012	Fed	1	15.19	ng/mL
DX-1711007-C012	Fed	1.5	17.66	ng/mL
DX-1711007-C012	Fed	2	14.371	ng/mL
DX-1711007-C012	Fed	3	14.245	ng/mL
DX-1711007-C012	Fed	4	12.164	ng/mL
DX-1711007-C012	Fed	5	11.3	ng/mL
DX-1711007-C012	Fed	6	10.929	ng/mL
DX-1711007-C012	Fed	7	10.197	ng/mL
DX-1711007-C012	Fed	8	10.448	ng/mL
DX-1711007-C012	Fed	12	10.06	ng/mL
DX-1711007-C012	Fed	24	8.442	ng/mL
DX-1711007-C012	Fed	48	5.568	ng/mL
DX-1711007-C012	Fed	72	4.422	ng/mL
DX-1711007-C012	Fed	96	2.698	ng/mL
DX-1711007-C012	Fed	120	2.185	ng/mL
DX-1711007-C014	Fed	0	0.121	ng/mL
DX-1711007-C014	Fed	0.5	0.763	ng/mL
DX-1711007-C014	Fed	1	2.652	ng/mL
DX-1711007-C014	Fed	1.5	3.05	ng/mL
DX-1711007-C014	Fed	2	3.654	ng/mL
DX-1711007-C014	Fed	3	10.26	ng/mL
DX-1711007-C014	Fed	4	15.655	ng/mL
DX-1711007-C014	Fed	5	14.883	ng/mL
DX-1711007-C014	Fed	6	14.583	ng/mL
DX-1711007-C014	Fed	7	13.969	ng/mL
DX-1711007-C014	Fed	8	14.229	ng/mL
DX-1711007-C014	Fed	12	12.9	ng/mL
DX-1711007-C014	Fed	24	10.758	ng/mL
DX-1711007-C014	Fed	48	7.063	ng/mL
DX-1711007-C014	Fed	72	6.002	ng/mL
DX-1711007-C014	Fed	96	5.314	ng/mL
DX-1711007-C014	Fed	120	3.432	ng/mL
DX-1711007-C015	Fed	0	0	ng/mL
DX-1711007-C015	Fed	0.5	0.373	ng/mL
DX-1711007-C015	Fed	1	2.663	ng/mL
DX-1711007-C015	Fed	1.5	3.544	ng/mL
DX-1711007-C015	Fed	2	7.735	ng/mL
DX-1711007-C015	Fed	3	9.891	ng/mL
DX-1711007-C015	Fed	4	10.612	ng/mL
DX-1711007-C015	Fed	5	10.888	ng/mL
DX-1711007-C015	Fed	6	9.686	ng/mL
DX-1711007-C015	Fed	7	9.178	ng/mL
DX-1711007-C015	Fed	8	9.317	ng/mL
DX-1711007-C015	Fed	12	8.912	ng/mL
DX-1711007-C015	Fed	24	6.227	ng/mL
DX-1711007-C015	Fed	48	3.48	ng/mL
DX-1711007-C015	Fed	72	2.033	ng/mL
DX-1711007-C015	Fed	96	1.112	ng/mL
DX-1711007-C015	Fed	120	0.704	ng/mL
DX-1711007-C016	Fed	0	0	ng/mL
DX-1711007-C016	Fed	0.5	0.416	ng/mL
DX-1711007-C016	Fed	1	1.333	ng/mL
DX-1711007-C016	Fed	1.5	2.255	ng/mL
DX-1711007-C016	Fed	2	3.308	ng/mL
DX-1711007-C016	Fed	3	9.852	ng/mL
DX-1711007-C016	Fed	4	10.53	ng/mL
DX-1711007-C016	Fed	5	12.548	ng/mL
DX-1711007-C016	Fed	6	12.125	ng/mL
DX-1711007-C016	Fed	7	12.349	ng/mL
DX-1711007-C016	Fed	8	11.688	ng/mL
DX-1711007-C016	Fed	12	11.247	ng/mL
DX-1711007-C016	Fed	24	9.004	ng/mL
DX-1711007-C016	Fed	48	5.813	ng/mL
DX-1711007-C016	Fed	72	3.559	ng/mL
DX-1711007-C016	Fed	96	2.543	ng/mL
DX-1711007-C016	Fed	120	1.732	ng/mL
DX-1711007-C018	Fed	0	0	ng/mL
DX-1711007-C018	Fed	0.5	0.303	ng/mL
DX-1711007-C018	Fed	1	2.085	ng/mL
DX-1711007-C018	Fed	1.5	5.763	ng/mL
DX-1711007-C018	Fed	2	8.224	ng/mL
DX-1711007-C018	Fed	3	12.122	ng/mL
DX-1711007-C018	Fed	4	14.082	ng/mL
DX-1711007-C018	Fed	5	13.026	ng/mL
DX-1711007-C018	Fed	6	10.644	ng/mL
DX-1711007-C018	Fed	7	10.812	ng/mL
DX-1711007-C018	Fed	8	10.498	ng/mL
DX-1711007-C018	Fed	12	8.813	ng/mL
DX-1711007-C018	Fed	24	7.844	ng/mL
DX-1711007-C018	Fed	48	5.361	ng/mL
DX-1711007-C018	Fed	72	3.842	ng/mL
DX-1711007-C018	Fed	96	2.912	ng/mL
DX-1711007-C018	Fed	120	2.09	ng/mL
DX-1711007-C019	Fed	0	0	ng/mL
DX-1711007-C019	Fed	0.5	0	ng/mL
DX-1711007-C019	Fed	1	0	ng/mL
DX-1711007-C019	Fed	1.5	0	ng/mL
DX-1711007-C019	Fed	2	0.168	ng/mL
DX-1711007-C019	Fed	3	2.102	ng/mL
DX-1711007-C019	Fed	4	4.503	ng/mL
DX-1711007-C019	Fed	5	7.68	ng/mL
DX-1711007-C019	Fed	6	9.06	ng/mL
DX-1711007-C019	Fed	7	8.942	ng/mL
DX-1711007-C019	Fed	8	9.148	ng/mL
DX-1711007-C019	Fed	12	9.972	ng/mL
DX-1711007-C019	Fed	24	7.505	ng/mL
DX-1711007-C019	Fed	48	4.451	ng/mL
DX-1711007-C019	Fed	72	2.93	ng/mL
DX-1711007-C019	Fed	96	1.716	ng/mL
DX-1711007-C019	Fed	120	1.081	ng/mL
DX-1711007-C020	Fed	0	0	ng/mL
DX-1711007-C020	Fed	0.5	0	ng/mL
DX-1711007-C020	Fed	1	0	ng/mL
DX-1711007-C020	Fed	1.5	0	ng/mL
DX-1711007-C020	Fed	2	0	ng/mL
DX-1711007-C020	Fed	3	2.123	ng/mL
DX-1711007-C020	Fed	4	7.664	ng/mL
DX-1711007-C020	Fed	5	14.998	ng/mL
DX-1711007-C020	Fed	6	12.377	ng/mL
DX-1711007-C020	Fed	7	11.71	ng/mL
DX-1711007-C020	Fed	8	10.727	ng/mL
DX-1711007-C020	Fed	12	10.006	ng/mL
DX-1711007-C020	Fed	24	7.237	ng/mL
DX-1711007-C020	Fed	48	4.005	ng/mL
DX-1711007-C020	Fed	72	1.975	ng/mL
DX-1711007-C020	Fed	96	1.475	ng/mL
DX-1711007-C020	Fed	120	0.826	ng/mL
DX-1711007-C021	Fed	0	0	ng/mL
DX-1711007-C021	Fed	0.5	0.231	ng/mL
DX-1711007-C021	Fed	1	4.186	ng/mL
DX-1711007-C021	Fed	1.5	9.102	ng/mL
DX-1711007-C021	Fed	2	11.655	ng/mL
DX-1711007-C021	Fed	3	10.398	ng/mL
DX-1711007-C021	Fed	4	9.687	ng/mL
DX-1711007-C021	Fed	5	9.24	ng/mL
DX-1711007-C021	Fed	6	8.063	ng/mL
DX-1711007-C021	Fed	7	8.176	ng/mL
DX-1711007-C021	Fed	8	7.855	ng/mL
DX-1711007-C021	Fed	12	6.739	ng/mL
DX-1711007-C021	Fed	24	5.083	ng/mL
DX-1711007-C021	Fed	48	2.683	ng/mL
DX-1711007-C021	Fed	72	1.383	ng/mL
DX-1711007-C021	Fed	96	0.733	ng/mL
DX-1711007-C021	Fed	120	0.416	ng/mL
DX-1711007-C022	Fed	0	0	ng/mL
DX-1711007-C022	Fed	0.5	0	ng/mL
DX-1711007-C022	Fed	1	0.209	ng/mL
DX-1711007-C022	Fed	1.5	2.37	ng/mL
DX-1711007-C022	Fed	2	3.996	ng/mL
DX-1711007-C022	Fed	3	8.434	ng/mL
DX-1711007-C022	Fed	4	8.266	ng/mL
DX-1711007-C022	Fed	5	8.308	ng/mL
DX-1711007-C022	Fed	6	9.099	ng/mL
DX-1711007-C022	Fed	7	9.513	ng/mL
DX-1711007-C022	Fed	8	9.401	ng/mL
DX-1711007-C022	Fed	12	9.428	ng/mL
DX-1711007-C022	Fed	24	6.752	ng/mL
DX-1711007-C022	Fed	48	4.052	ng/mL
DX-1711007-C022	Fed	72	2.741	ng/mL
DX-1711007-C022	Fed	96	1.757	ng/mL
DX-1711007-C022	Fed	120	1.244	ng/mL
DX-1711007-C023	Fed	0	0	ng/mL
DX-1711007-C023	Fed	0.5	5.075	ng/mL
DX-1711007-C023	Fed	1	17.749	ng/mL
DX-1711007-C023	Fed	1.5	14.908	ng/mL
DX-1711007-C023	Fed	2	15.33	ng/mL
DX-1711007-C023	Fed	3	12.461	ng/mL
DX-1711007-C023	Fed	4	11.836	ng/mL
DX-1711007-C023	Fed	5	10.29	ng/mL
DX-1711007-C023	Fed	6	9.568	ng/mL
DX-1711007-C023	Fed	7	9.065	ng/mL
DX-1711007-C023	Fed	8	8.632	ng/mL
DX-1711007-C023	Fed	12	7.324	ng/mL
DX-1711007-C023	Fed	24	5.17	ng/mL
DX-1711007-C023	Fed	48	2.767	ng/mL
DX-1711007-C023	Fed	72	1.373	ng/mL
DX-1711007-C023	Fed	96	0.806	ng/mL
DX-1711007-C023	Fed	120	0.38	ng/mL
DX-1711007-C024	Fed	0	0	ng/mL
DX-1711007-C024	Fed	0.5	0	ng/mL
DX-1711007-C024	Fed	1	0.352	ng/mL
DX-1711007-C024	Fed	1.5	1.154	ng/mL
DX-1711007-C024	Fed	2	2.171	ng/mL
DX-1711007-C024	Fed	3	4.799	ng/mL
DX-1711007-C024	Fed	4	8.573	ng/mL
DX-1711007-C024	Fed	5	13.095	ng/mL
DX-1711007-C024	Fed	6	11.98	ng/mL
DX-1711007-C024	Fed	7	11.143	ng/mL
DX-1711007-C024	Fed	8	9.999	ng/mL
DX-1711007-C024	Fed	12	8.643	ng/mL
DX-1711007-C024	Fed	24	5.761	ng/mL
DX-1711007-C024	Fed	48	3.146	ng/mL
DX-1711007-C024	Fed	72	1.706	ng/mL
DX-1711007-C024	Fed	96	0.858	ng/mL
DX-1711007-C024	Fed	120	0.456	ng/mL
DX-1711007-C113	Fed	0	0	ng/mL
DX-1711007-C113	Fed	0.5	2.676	ng/mL
DX-1711007-C113	Fed	1	11.602	ng/mL
DX-1711007-C113	Fed	1.5	15.072	ng/mL
DX-1711007-C113	Fed	2	12.249	ng/mL
DX-1711007-C113	Fed	3	11.534	ng/mL
DX-1711007-C113	Fed	4	10.402	ng/mL
DX-1711007-C113	Fed	5	9.792	ng/mL
DX-1711007-C113	Fed	6	8.891	ng/mL
DX-1711007-C113	Fed	7	8.569	ng/mL
DX-1711007-C113	Fed	8	8.077	ng/mL
DX-1711007-C113	Fed	12	7.845	ng/mL
DX-1711007-C113	Fed	24	5.897	ng/mL
DX-1711007-C113	Fed	48	3.755	ng/mL
DX-1711007-C113	Fed	72	2.185	ng/mL
DX-1711007-C113	Fed	96	1.734	ng/mL
DX-1711007-C113	Fed	120	0.853	ng/mL
DX-1711007-C117	Fed	0	0	ng/mL
DX-1711007-C117	Fed	0.5	0	ng/mL
DX-1711007-C117	Fed	1	0.269	ng/mL
DX-1711007-C117	Fed	1.5	2.513	ng/mL
DX-1711007-C117	Fed	2	7.699	ng/mL
DX-1711007-C117	Fed	3	11.464	ng/mL
DX-1711007-C117	Fed	4	11.619	ng/mL
DX-1711007-C117	Fed	5	11.058	ng/mL
DX-1711007-C117	Fed	6	9.739	ng/mL
DX-1711007-C117	Fed	7	9.621	ng/mL
DX-1711007-C117	Fed	8	9.143	ng/mL
DX-1711007-C117	Fed	12	8.47	ng/mL
DX-1711007-C117	Fed	24	6.797	ng/mL
DX-1711007-C117	Fed	48	4.512	ng/mL
DX-1711007-C117	Fed	72	2.93	ng/mL
DX-1711007-C117	Fed	96	1.899	ng/mL
DX-1711007-C117	Fed	120	1.268	ng/mL
DX-1711007-K001	Fasting	0	0	ng/mL
DX-1711007-K001	Fasting	0.5	0.56	ng/mL
DX-1711007-K001	Fasting	1	4.83	ng/mL
DX-1711007-K001	Fasting	1.5	5.646	ng/mL
DX-1711007-K001	Fasting	2	7.127	ng/mL
DX-1711007-K001	Fasting	3	6.236	ng/mL
DX-1711007-K001	Fasting	4	8.107	ng/mL
DX-1711007-K001	Fasting	5	8.085	ng/mL
DX-1711007-K001	Fasting	6	6.867	ng/mL
DX-1711007-K001	Fasting	7	8.002	ng/mL
DX-1711007-K001	Fasting	8	8.507	ng/mL
DX-1711007-K001	Fasting	12	7.501	ng/mL
DX-1711007-K001	Fasting	24	5.256	ng/mL
DX-1711007-K001	Fasting	48	3.356	ng/mL
DX-1711007-K001	Fasting	72	2.323	ng/mL
DX-1711007-K001	Fasting	96	1.367	ng/mL
DX-1711007-K001	Fasting	120	0.731	ng/mL
DX-1711007-K002	Fasting	0	0	ng/mL
DX-1711007-K002	Fasting	0.5	1.072	ng/mL
DX-1711007-K002	Fasting	1	13.116	ng/mL
DX-1711007-K002	Fasting	1.5	17.456	ng/mL
DX-1711007-K002	Fasting	2	16.066	ng/mL
DX-1711007-K002	Fasting	3	13.051	ng/mL
DX-1711007-K002	Fasting	4	10.931	ng/mL
DX-1711007-K002	Fasting	5	9.699	ng/mL
DX-1711007-K002	Fasting	6	9.87	ng/mL
DX-1711007-K002	Fasting	7	9.939	ng/mL
DX-1711007-K002	Fasting	8	9.291	ng/mL
DX-1711007-K002	Fasting	12	8.451	ng/mL
DX-1711007-K002	Fasting	24	5.654	ng/mL
DX-1711007-K002	Fasting	48	3.242	ng/mL
DX-1711007-K002	Fasting	72	1.601	ng/mL
DX-1711007-K002	Fasting	96	0.701	ng/mL
DX-1711007-K002	Fasting	120	0.607	ng/mL
DX-1711007-K003	Fasting	0	0	ng/mL
DX-1711007-K003	Fasting	0.5	0.381	ng/mL
DX-1711007-K003	Fasting	1	2.851	ng/mL
DX-1711007-K003	Fasting	1.5	4.756	ng/mL
DX-1711007-K003	Fasting	2	9.002	ng/mL
DX-1711007-K003	Fasting	3	9.084	ng/mL
DX-1711007-K003	Fasting	4	8.34	ng/mL
DX-1711007-K003	Fasting	5	8.469	ng/mL
DX-1711007-K003	Fasting	6	7.709	ng/mL
DX-1711007-K003	Fasting	7	7.055	ng/mL
DX-1711007-K003	Fasting	8	6.341	ng/mL
DX-1711007-K003	Fasting	12	7.202	ng/mL
DX-1711007-K003	Fasting	24	4.709	ng/mL
DX-1711007-K003	Fasting	48	3.047	ng/mL
DX-1711007-K003	Fasting	72	1.657	ng/mL
DX-1711007-K003	Fasting	120	0.691	ng/mL
DX-1711007-K004	Fasting	0	0	ng/mL
DX-1711007-K004	Fasting	0.5	0.317	ng/mL
DX-1711007-K004	Fasting	1	3.771	ng/mL
DX-1711007-K004	Fasting	1.5	6.858	ng/mL
DX-1711007-K004	Fasting	2	10.445	ng/mL
DX-1711007-K004	Fasting	3	10.756	ng/mL
DX-1711007-K004	Fasting	4	10.557	ng/mL
DX-1711007-K004	Fasting	5	10.333	ng/mL
DX-1711007-K004	Fasting	6	8.597	ng/mL
DX-1711007-K004	Fasting	7	8.717	ng/mL
DX-1711007-K004	Fasting	8	8.753	ng/mL
DX-1711007-K004	Fasting	12	8.14	ng/mL
DX-1711007-K004	Fasting	24	5.625	ng/mL
DX-1711007-K004	Fasting	48	3.307	ng/mL
DX-1711007-K004	Fasting	72	2.142	ng/mL
DX-1711007-K004	Fasting	96	1.223	ng/mL
DX-1711007-K004	Fasting	120	0.684	ng/mL
DX-1711007-K005	Fasting	0	0	ng/mL
DX-1711007-K005	Fasting	0.5	0.823	ng/mL
DX-1711007-K005	Fasting	1	4.275	ng/mL
DX-1711007-K005	Fasting	1.5	10.319	ng/mL
DX-1711007-K005	Fasting	2	10.181	ng/mL
DX-1711007-K005	Fasting	3	10.379	ng/mL
DX-1711007-K005	Fasting	4	9.951	ng/mL
DX-1711007-K005	Fasting	5	12.376	ng/mL
DX-1711007-K005	Fasting	6	11.383	ng/mL
DX-1711007-K005	Fasting	7	11.321	ng/mL
DX-1711007-K005	Fasting	8	10.434	ng/mL
DX-1711007-K005	Fasting	12	9.92	ng/mL
DX-1711007-K005	Fasting	24	8.057	ng/mL
DX-1711007-K005	Fasting	48	5.601	ng/mL
DX-1711007-K005	Fasting	72	3.703	ng/mL
DX-1711007-K005	Fasting	96	2.502	ng/mL
DX-1711007-K005	Fasting	120	2.005	ng/mL
DX-1711007-K006	Fasting	0	0	ng/mL
DX-1711007-K006	Fasting	0.5	0.231	ng/mL
DX-1711007-K006	Fasting	1	4.227	ng/mL
DX-1711007-K006	Fasting	1.5	7.109	ng/mL
DX-1711007-K006	Fasting	2	8.089	ng/mL
DX-1711007-K006	Fasting	3	7.86	ng/mL
DX-1711007-K006	Fasting	4	7.378	ng/mL
DX-1711007-K006	Fasting	5	6.721	ng/mL
DX-1711007-K006	Fasting	6	6.346	ng/mL
DX-1711007-K006	Fasting	7	5.649	ng/mL
DX-1711007-K006	Fasting	8	6.085	ng/mL
DX-1711007-K006	Fasting	12	5.635	ng/mL
DX-1711007-K006	Fasting	24	4.112	ng/mL
DX-1711007-K006	Fasting	48	2.378	ng/mL
DX-1711007-K006	Fasting	72	1.413	ng/mL
DX-1711007-K006	Fasting	96	0.818	ng/mL
DX-1711007-K006	Fasting	120	0.607	ng/mL
DX-1711007-K007	Fasting	0	0	ng/mL
DX-1711007-K007	Fasting	0.5	3.675	ng/mL
DX-1711007-K007	Fasting	1	14.78	ng/mL
DX-1711007-K007	Fasting	1.5	15.911	ng/mL
DX-1711007-K007	Fasting	2	14.096	ng/mL
DX-1711007-K007	Fasting	3	12.834	ng/mL
DX-1711007-K007	Fasting	4	10.77	ng/mL
DX-1711007-K007	Fasting	5	11.421	ng/mL
DX-1711007-K007	Fasting	6	10.807	ng/mL
DX-1711007-K007	Fasting	7	10.74	ng/mL
DX-1711007-K007	Fasting	8	10.127	ng/mL
DX-1711007-K007	Fasting	12	8.613	ng/mL
DX-1711007-K007	Fasting	24	7.027	ng/mL
DX-1711007-K007	Fasting	48	4.423	ng/mL
DX-1711007-K007	Fasting	72	2.398	ng/mL
DX-1711007-K007	Fasting	96	1.376	ng/mL
DX-1711007-K007	Fasting	120	0.973	ng/mL
DX-1711007-K008	Fasting	0	0	ng/mL
DX-1711007-K008	Fasting	0.5	0.353	ng/mL
DX-1711007-K008	Fasting	1	1.892	ng/mL
DX-1711007-K008	Fasting	1.5	6.688	ng/mL
DX-1711007-K008	Fasting	2	6.962	ng/mL
DX-1711007-K008	Fasting	3	9.506	ng/mL
DX-1711007-K008	Fasting	4	8.304	ng/mL
DX-1711007-K008	Fasting	5	9.434	ng/mL
DX-1711007-K008	Fasting	6	9.861	ng/mL
DX-1711007-K008	Fasting	7	9.697	ng/mL
DX-1711007-K008	Fasting	8	9.19	ng/mL
DX-1711007-K008	Fasting	12	8.455	ng/mL
DX-1711007-K008	Fasting	24	6.761	ng/mL
DX-1711007-K008	Fasting	48	4.104	ng/mL
DX-1711007-K008	Fasting	72	1.955	ng/mL
DX-1711007-K008	Fasting	96	1.069	ng/mL
DX-1711007-K008	Fasting	120	0.695	ng/mL
DX-1711007-K009	Fasting	0	0	ng/mL
DX-1711007-K009	Fasting	0.5	0.962	ng/mL
DX-1711007-K009	Fasting	1	9.219	ng/mL
DX-1711007-K009	Fasting	1.5	13.786	ng/mL
DX-1711007-K009	Fasting	2	12.642	ng/mL
DX-1711007-K009	Fasting	3	11.854	ng/mL
DX-1711007-K009	Fasting	4	11.441	ng/mL
DX-1711007-K009	Fasting	5	11.187	ng/mL
DX-1711007-K009	Fasting	6	10.649	ng/mL
DX-1711007-K009	Fasting	7	10.412	ng/mL
DX-1711007-K009	Fasting	8	10.773	ng/mL
DX-1711007-K009	Fasting	12	9.794	ng/mL
DX-1711007-K009	Fasting	24	6.855	ng/mL
DX-1711007-K009	Fasting	48	4.413	ng/mL
DX-1711007-K009	Fasting	72	2.718	ng/mL
DX-1711007-K009	Fasting	96	1.697	ng/mL
DX-1711007-K009	Fasting	120	0.984	ng/mL
DX-1711007-K010	Fasting	0	0	ng/mL
DX-1711007-K010	Fasting	0.5	0.967	ng/mL
DX-1711007-K010	Fasting	1	8.874	ng/mL
DX-1711007-K010	Fasting	1.5	7.482	ng/mL
DX-1711007-K010	Fasting	2	8.679	ng/mL
DX-1711007-K010	Fasting	3	9.927	ng/mL
DX-1711007-K010	Fasting	4	11.502	ng/mL
DX-1711007-K010	Fasting	5	11.381	ng/mL
DX-1711007-K010	Fasting	6	11.926	ng/mL
DX-1711007-K010	Fasting	7	10.587	ng/mL
DX-1711007-K010	Fasting	8	11.201	ng/mL
DX-1711007-K010	Fasting	12	9.114	ng/mL
DX-1711007-K010	Fasting	24	6.07	ng/mL
DX-1711007-K010	Fasting	48	3.641	ng/mL
DX-1711007-K010	Fasting	72	2.014	ng/mL
DX-1711007-K010	Fasting	96	1.117	ng/mL
DX-1711007-K010	Fasting	120	0.655	ng/mL
DX-1711007-K011	Fasting	0	0	ng/mL
DX-1711007-K011	Fasting	0.5	0.721	ng/mL
DX-1711007-K011	Fasting	1	10.434	ng/mL
DX-1711007-K011	Fasting	1.5	15.58	ng/mL
DX-1711007-K011	Fasting	2	14.963	ng/mL
DX-1711007-K011	Fasting	3	14.115	ng/mL
DX-1711007-K011	Fasting	4	12.262	ng/mL
DX-1711007-K011	Fasting	5	11.752	ng/mL
DX-1711007-K011	Fasting	6	11.207	ng/mL
DX-1711007-K011	Fasting	7	10.375	ng/mL
DX-1711007-K011	Fasting	8	10.798	ng/mL
DX-1711007-K011	Fasting	12	9.154	ng/mL
DX-1711007-K011	Fasting	24	7.785	ng/mL
DX-1711007-K011	Fasting	48	5.846	ng/mL
DX-1711007-K011	Fasting	72	3.92	ng/mL
DX-1711007-K011	Fasting	96	2.698	ng/mL
DX-1711007-K011	Fasting	120	1.897	ng/mL
DX-1711007-K012	Fasting	0	0	ng/mL
DX-1711007-K012	Fasting	0.5	0.607	ng/mL
DX-1711007-K012	Fasting	1	2.79	ng/mL
DX-1711007-K012	Fasting	1.5	9.77	ng/mL
DX-1711007-K012	Fasting	2	10.845	ng/mL
DX-1711007-K012	Fasting	3	11.596	ng/mL
DX-1711007-K012	Fasting	4	10.059	ng/mL
DX-1711007-K012	Fasting	5	10.326	ng/mL
DX-1711007-K012	Fasting	6	9.899	ng/mL
DX-1711007-K012	Fasting	7	9.28	ng/mL
DX-1711007-K012	Fasting	8	9.468	ng/mL
DX-1711007-K012	Fasting	12	8.64	ng/mL
DX-1711007-K012	Fasting	24	5.653	ng/mL
DX-1711007-K012	Fasting	48	3.228	ng/mL
DX-1711007-K012	Fasting	72	1.725	ng/mL
DX-1711007-K012	Fasting	96	0.99	ng/mL
DX-1711007-K012	Fasting	120	0.635	ng/mL
DX-1711007-K013	Fasting	0	0	ng/mL
DX-1711007-K013	Fasting	0.5	0	ng/mL
DX-1711007-K013	Fasting	1	1.008	ng/mL
DX-1711007-K013	Fasting	1.5	4.822	ng/mL
DX-1711007-K013	Fasting	2	6.503	ng/mL
DX-1711007-K013	Fasting	3	7.335	ng/mL
DX-1711007-K013	Fasting	4	11.477	ng/mL
DX-1711007-K013	Fasting	5	12.321	ng/mL
DX-1711007-K013	Fasting	6	10.172	ng/mL
DX-1711007-K013	Fasting	7	9.489	ng/mL
DX-1711007-K013	Fasting	8	9.074	ng/mL
DX-1711007-K013	Fasting	12	8.031	ng/mL
DX-1711007-K013	Fasting	24	5.499	ng/mL
DX-1711007-K013	Fasting	48	2.99	ng/mL
DX-1711007-K013	Fasting	72	1.356	ng/mL
DX-1711007-K013	Fasting	96	0.727	ng/mL
DX-1711007-K013	Fasting	120	0.461	ng/mL
DX-1711007-K014	Fasting	0	0	ng/mL
DX-1711007-K014	Fasting	0.5	0.346	ng/mL
DX-1711007-K014	Fasting	1	2.563	ng/mL
DX-1711007-K014	Fasting	1.5	7.983	ng/mL
DX-1711007-K014	Fasting	2	10.171	ng/mL
DX-1711007-K014	Fasting	3	10.277	ng/mL
DX-1711007-K014	Fasting	4	9.705	ng/mL
DX-1711007-K014	Fasting	5	8.398	ng/mL
DX-1711007-K014	Fasting	6	7.124	ng/mL
DX-1711007-K014	Fasting	7	7.24	ng/mL
DX-1711007-K014	Fasting	8	7.884	ng/mL
DX-1711007-K014	Fasting	12	6.988	ng/mL
DX-1711007-K014	Fasting	24	4.418	ng/mL
DX-1711007-K014	Fasting	48	2.099	ng/mL
DX-1711007-K014	Fasting	72	1.115	ng/mL
DX-1711007-K014	Fasting	96	0.552	ng/mL
DX-1711007-K014	Fasting	120	0.266	ng/mL
DX-1711007-K016	Fasting	0	0	ng/mL
DX-1711007-K016	Fasting	0.5	0.103	ng/mL
DX-1711007-K016	Fasting	1	0.618	ng/mL
DX-1711007-K016	Fasting	1.5	2.417	ng/mL
DX-1711007-K016	Fasting	2	4.848	ng/mL
DX-1711007-K016	Fasting	3	6.117	ng/mL
DX-1711007-K016	Fasting	4	6.286	ng/mL
DX-1711007-K016	Fasting	5	6.426	ng/mL
DX-1711007-K016	Fasting	6	5.497	ng/mL
DX-1711007-K016	Fasting	7	5.34	ng/mL
DX-1711007-K016	Fasting	8	5.381	ng/mL
DX-1711007-K016	Fasting	12	5.195	ng/mL
DX-1711007-K016	Fasting	24	3.713	ng/mL
DX-1711007-K016	Fasting	48	2.111	ng/mL
DX-1711007-K016	Fasting	72	0.921	ng/mL
DX-1711007-K016	Fasting	96	0.612	ng/mL
DX-1711007-K016	Fasting	120	0.385	ng/mL
DX-1711007-K017	Fasting	0	0	ng/mL
DX-1711007-K017	Fasting	0.5	0.345	ng/mL
DX-1711007-K017	Fasting	1	4.265	ng/mL
DX-1711007-K017	Fasting	1.5	10.053	ng/mL
DX-1711007-K017	Fasting	2	12.999	ng/mL
DX-1711007-K017	Fasting	3	10.584	ng/mL
DX-1711007-K017	Fasting	4	12.008	ng/mL
DX-1711007-K017	Fasting	5	11.873	ng/mL
DX-1711007-K017	Fasting	6	11.418	ng/mL
DX-1711007-K017	Fasting	7	11.18	ng/mL
DX-1711007-K017	Fasting	8	10.955	ng/mL
DX-1711007-K017	Fasting	12	9.615	ng/mL
DX-1711007-K017	Fasting	24	7.527	ng/mL
DX-1711007-K017	Fasting	48	4.524	ng/mL
DX-1711007-K017	Fasting	72	2.297	ng/mL
DX-1711007-K017	Fasting	96	1.542	ng/mL
DX-1711007-K017	Fasting	120	1.03	ng/mL
DX-1711007-K018	Fasting	0	0	ng/mL
DX-1711007-K018	Fasting	0.5	1.206	ng/mL
DX-1711007-K018	Fasting	1	7.192	ng/mL
DX-1711007-K018	Fasting	1.5	11.696	ng/mL
DX-1711007-K018	Fasting	2	11.72	ng/mL
DX-1711007-K018	Fasting	3	13.704	ng/mL
DX-1711007-K018	Fasting	4	11.817	ng/mL
DX-1711007-K018	Fasting	5	12.5	ng/mL
DX-1711007-K018	Fasting	6	10.153	ng/mL
DX-1711007-K018	Fasting	7	8.999	ng/mL
DX-1711007-K018	Fasting	8	9.624	ng/mL
DX-1711007-K018	Fasting	12	8.625	ng/mL
DX-1711007-K018	Fasting	24	5.908	ng/mL
DX-1711007-K018	Fasting	48	3.066	ng/mL
DX-1711007-K018	Fasting	72	1.534	ng/mL
DX-1711007-K018	Fasting	96	0.699	ng/mL
DX-1711007-K018	Fasting	120	0.32	ng/mL
DX-1711007-K019	Fasting	0	0	ng/mL
DX-1711007-K019	Fasting	0.5	0.281	ng/mL
DX-1711007-K019	Fasting	1	2.22	ng/mL
DX-1711007-K019	Fasting	1.5	5.259	ng/mL
DX-1711007-K019	Fasting	2	6.712	ng/mL
DX-1711007-K019	Fasting	3	8.201	ng/mL
DX-1711007-K019	Fasting	4	8.263	ng/mL
DX-1711007-K019	Fasting	5	8.476	ng/mL
DX-1711007-K019	Fasting	6	5.982	ng/mL
DX-1711007-K019	Fasting	7	5.907	ng/mL
DX-1711007-K019	Fasting	8	7.886	ng/mL
DX-1711007-K019	Fasting	12	7.804	ng/mL
DX-1711007-K019	Fasting	24	6.832	ng/mL
DX-1711007-K019	Fasting	48	4.525	ng/mL
DX-1711007-K019	Fasting	72	3.146	ng/mL
DX-1711007-K019	Fasting	96	2.188	ng/mL
DX-1711007-K019	Fasting	120	1.625	ng/mL
DX-1711007-K020	Fasting	0	0	ng/mL
DX-1711007-K020	Fasting	0.5	0.131	ng/mL
DX-1711007-K020	Fasting	1	1.289	ng/mL
DX-1711007-K020	Fasting	1.5	5.789	ng/mL
DX-1711007-K020	Fasting	2	10.68	ng/mL
DX-1711007-K020	Fasting	3	13.579	ng/mL
DX-1711007-K020	Fasting	4	12.946	ng/mL
DX-1711007-K020	Fasting	5	12.458	ng/mL
DX-1711007-K020	Fasting	6	11.782	ng/mL
DX-1711007-K020	Fasting	7	11.637	ng/mL
DX-1711007-K020	Fasting	8	11.116	ng/mL
DX-1711007-K020	Fasting	12	9.054	ng/mL
DX-1711007-K020	Fasting	24	5.92	ng/mL
DX-1711007-K020	Fasting	48	3.19	ng/mL
DX-1711007-K020	Fasting	72	1.711	ng/mL
DX-1711007-K020	Fasting	96	0.877	ng/mL
DX-1711007-K020	Fasting	120	0.346	ng/mL
DX-1711007-K021	Fasting	0	0	ng/mL
DX-1711007-K021	Fasting	0.5	0.209	ng/mL
DX-1711007-K021	Fasting	1	2.871	ng/mL
DX-1711007-K021	Fasting	1.5	8.716	ng/mL
DX-1711007-K021	Fasting	2	10.012	ng/mL
DX-1711007-K021	Fasting	3	9.874	ng/mL
DX-1711007-K021	Fasting	4	9.067	ng/mL
DX-1711007-K021	Fasting	5	8.478	ng/mL
DX-1711007-K021	Fasting	6	7.537	ng/mL
DX-1711007-K021	Fasting	7	6.893	ng/mL
DX-1711007-K021	Fasting	8	7.191	ng/mL
DX-1711007-K021	Fasting	12	6.378	ng/mL
DX-1711007-K021	Fasting	24	4.279	ng/mL
DX-1711007-K021	Fasting	48	2.114	ng/mL
DX-1711007-K021	Fasting	72	1.036	ng/mL
DX-1711007-K021	Fasting	96	0.518	ng/mL
DX-1711007-K021	Fasting	120	0.282	ng/mL
DX-1711007-K022	Fasting	0	0	ng/mL
DX-1711007-K022	Fasting	0.5	2.089	ng/mL
DX-1711007-K022	Fasting	1	17.142	ng/mL
DX-1711007-K022	Fasting	1.5	16.304	ng/mL
DX-1711007-K022	Fasting	2	17.609	ng/mL
DX-1711007-K022	Fasting	3	15.273	ng/mL
DX-1711007-K022	Fasting	4	12.918	ng/mL
DX-1711007-K022	Fasting	5	13.506	ng/mL
DX-1711007-K022	Fasting	6	13.345	ng/mL
DX-1711007-K022	Fasting	7	11.511	ng/mL
DX-1711007-K022	Fasting	8	11.33	ng/mL
DX-1711007-K022	Fasting	12	10.009	ng/mL
DX-1711007-K022	Fasting	24	7.968	ng/mL
DX-1711007-K022	Fasting	48	6.146	ng/mL
DX-1711007-K022	Fasting	72	4.256	ng/mL
DX-1711007-K022	Fasting	96	2.974	ng/mL
DX-1711007-K022	Fasting	120	2.2	ng/mL
DX-1711007-K023	Fasting	0	0	ng/mL
DX-1711007-K023	Fasting	0.5	0.288	ng/mL
DX-1711007-K023	Fasting	1	1.819	ng/mL
DX-1711007-K023	Fasting	1.5	7.416	ng/mL
DX-1711007-K023	Fasting	2	9.895	ng/mL
DX-1711007-K023	Fasting	3	13.725	ng/mL
DX-1711007-K023	Fasting	4	13.766	ng/mL
DX-1711007-K023	Fasting	5	12.244	ng/mL
DX-1711007-K023	Fasting	6	11.216	ng/mL
DX-1711007-K023	Fasting	7	10.728	ng/mL
DX-1711007-K023	Fasting	8	10.093	ng/mL
DX-1711007-K023	Fasting	12	9.077	ng/mL
DX-1711007-K023	Fasting	24	7.6	ng/mL
DX-1711007-K023	Fasting	48	5.364	ng/mL
DX-1711007-K023	Fasting	72	3.755	ng/mL
DX-1711007-K023	Fasting	96	2.602	ng/mL
DX-1711007-K023	Fasting	120	1.736	ng/mL
