# Supplementary material for: CYP2C19 Genotyping May Provide a Better Treatment Strategy when Administering Escitalopram in Chinese Population
Source: Front Pharmacol. 2021 Aug 27;12:730461. doi: 10.3389/fphar.2021.730461 (PMC8429954; doi:10.3389/fphar.2021.730461)
Supplement: Supplementary file 1 [file DataSheet1.ZIP › Original source data/Table 1, Supplementary table 3,4; Table 2,3.xlsx]

## Sheet: PK Parameters
USUBJID	Gender	Condition	Genotype	Metabolizer	PK parameter	Value	Unit
DX-1612001-C001	Female	Fed	CYP2C19*1/*2	IM	AUC Infinity Obs	959.415	h*ng/mL
DX-1612001-C001	Female	Fed	CYP2C19*1/*2	IM	AUC to Last Nonzero Conc	783.751	h*ng/mL
DX-1612001-C001	Female	Fed	CYP2C19*1/*2	IM	AUC %Extrapolation Obs	18.3095	%
DX-1612001-C001	Female	Fed	CYP2C19*1/*2	IM	Total CL Obs by F	10423	mL/h
DX-1612001-C001	Female	Fed	CYP2C19*1/*2	IM	CMAX	19.366	ng/mL
DX-1612001-C001	Female	Fed	CYP2C19*1/*2	IM	LAMZ	0.0131899	1/h
DX-1612001-C001	Female	Fed	CYP2C19*1/*2	IM	Lambda z First Points	72	h
DX-1612001-C001	Female	Fed	CYP2C19*1/*2	IM	Half-Life Lambda z	52.5513	h
DX-1612001-C001	Female	Fed	CYP2C19*1/*2	IM	Lambda z Last Points	120	h
DX-1612001-C001	Female	Fed	CYP2C19*1/*2	IM	Number of Points for Lambda z	3
DX-1612001-C001	Female	Fed	CYP2C19*1/*2	IM	R Squared Adjusted	0.997092
DX-1612001-C001	Female	Fed	CYP2C19*1/*2	IM	TMAX	3	h
DX-1612001-C001	Female	Fed	CYP2C19*1/*2	IM	Vz Obs by F	790226	mL
DX-1612001-C002	Female	Fed	CYP2C19*1/*3	IM	AUC Infinity Obs	959.017	h*ng/mL
DX-1612001-C002	Female	Fed	CYP2C19*1/*3	IM	AUC to Last Nonzero Conc	852.407	h*ng/mL
DX-1612001-C002	Female	Fed	CYP2C19*1/*3	IM	AUC %Extrapolation Obs	11.1166	%
DX-1612001-C002	Female	Fed	CYP2C19*1/*3	IM	Total CL Obs by F	10427.3	mL/h
DX-1612001-C002	Female	Fed	CYP2C19*1/*3	IM	CMAX	18.503	ng/mL
DX-1612001-C002	Female	Fed	CYP2C19*1/*3	IM	LAMZ	0.0189382	1/h
DX-1612001-C002	Female	Fed	CYP2C19*1/*3	IM	Lambda z First Points	72	h
DX-1612001-C002	Female	Fed	CYP2C19*1/*3	IM	Half-Life Lambda z	36.6005	h
DX-1612001-C002	Female	Fed	CYP2C19*1/*3	IM	Lambda z Last Points	120	h
DX-1612001-C002	Female	Fed	CYP2C19*1/*3	IM	Number of Points for Lambda z	3
DX-1612001-C002	Female	Fed	CYP2C19*1/*3	IM	R Squared Adjusted	0.999465
DX-1612001-C002	Female	Fed	CYP2C19*1/*3	IM	TMAX	1.5	h
DX-1612001-C002	Female	Fed	CYP2C19*1/*3	IM	Vz Obs by F	550599	mL
DX-1612001-C003	Female	Fed	CYP2C19*1/*1	EM	AUC Infinity Obs	657.983	h*ng/mL
DX-1612001-C003	Female	Fed	CYP2C19*1/*1	EM	AUC to Last Nonzero Conc	606.446	h*ng/mL
DX-1612001-C003	Female	Fed	CYP2C19*1/*1	EM	AUC %Extrapolation Obs	7.83258	%
DX-1612001-C003	Female	Fed	CYP2C19*1/*1	EM	Total CL Obs by F	15198	mL/h
DX-1612001-C003	Female	Fed	CYP2C19*1/*1	EM	CMAX	17.83	ng/mL
DX-1612001-C003	Female	Fed	CYP2C19*1/*1	EM	LAMZ	0.0213051	1/h
DX-1612001-C003	Female	Fed	CYP2C19*1/*1	EM	Lambda z First Points	24	h
DX-1612001-C003	Female	Fed	CYP2C19*1/*1	EM	Half-Life Lambda z	32.5344	h
DX-1612001-C003	Female	Fed	CYP2C19*1/*1	EM	Lambda z Last Points	120	h
DX-1612001-C003	Female	Fed	CYP2C19*1/*1	EM	Number of Points for Lambda z	5
DX-1612001-C003	Female	Fed	CYP2C19*1/*1	EM	R Squared Adjusted	0.998785
DX-1612001-C003	Female	Fed	CYP2C19*1/*1	EM	TMAX	5	h
DX-1612001-C003	Female	Fed	CYP2C19*1/*1	EM	Vz Obs by F	713350	mL
DX-1612001-C005	Female	Fed	CYP2C19*1/*1	EM	AUC Infinity Obs	420.397	h*ng/mL
DX-1612001-C005	Female	Fed	CYP2C19*1/*1	EM	AUC to Last Nonzero Conc	404.152	h*ng/mL
DX-1612001-C005	Female	Fed	CYP2C19*1/*1	EM	AUC %Extrapolation Obs	3.86415	%
DX-1612001-C005	Female	Fed	CYP2C19*1/*1	EM	Total CL Obs by F	23787.1	mL/h
DX-1612001-C005	Female	Fed	CYP2C19*1/*1	EM	CMAX	12.262	ng/mL
DX-1612001-C005	Female	Fed	CYP2C19*1/*1	EM	LAMZ	0.0271472	1/h
DX-1612001-C005	Female	Fed	CYP2C19*1/*1	EM	Lambda z First Points	12	h
DX-1612001-C005	Female	Fed	CYP2C19*1/*1	EM	Half-Life Lambda z	25.5329	h
DX-1612001-C005	Female	Fed	CYP2C19*1/*1	EM	Lambda z Last Points	120	h
DX-1612001-C005	Female	Fed	CYP2C19*1/*1	EM	Number of Points for Lambda z	6
DX-1612001-C005	Female	Fed	CYP2C19*1/*1	EM	R Squared Adjusted	0.998219
DX-1612001-C005	Female	Fed	CYP2C19*1/*1	EM	TMAX	5	h
DX-1612001-C005	Female	Fed	CYP2C19*1/*1	EM	Vz Obs by F	876225	mL
DX-1612001-C006	Female	Fed	CYP2C19*1/*1	EM	AUC Infinity Obs	348.009	h*ng/mL
DX-1612001-C006	Female	Fed	CYP2C19*1/*1	EM	AUC to Last Nonzero Conc	336.283	h*ng/mL
DX-1612001-C006	Female	Fed	CYP2C19*1/*1	EM	AUC %Extrapolation Obs	3.36951	%
DX-1612001-C006	Female	Fed	CYP2C19*1/*1	EM	Total CL Obs by F	28734.9	mL/h
DX-1612001-C006	Female	Fed	CYP2C19*1/*1	EM	CMAX	12.719	ng/mL
DX-1612001-C006	Female	Fed	CYP2C19*1/*1	EM	LAMZ	0.0269482	1/h
DX-1612001-C006	Female	Fed	CYP2C19*1/*1	EM	Lambda z First Points	72	h
DX-1612001-C006	Female	Fed	CYP2C19*1/*1	EM	Half-Life Lambda z	25.7215	h
DX-1612001-C006	Female	Fed	CYP2C19*1/*1	EM	Lambda z Last Points	120	h
DX-1612001-C006	Female	Fed	CYP2C19*1/*1	EM	Number of Points for Lambda z	3
DX-1612001-C006	Female	Fed	CYP2C19*1/*1	EM	R Squared Adjusted	0.99969
DX-1612001-C006	Female	Fed	CYP2C19*1/*1	EM	TMAX	5	h
DX-1612001-C006	Female	Fed	CYP2C19*1/*1	EM	Vz Obs by F	1.0663e+06	mL
DX-1612001-C007	Male	Fed	CYP2C19*2/*2	PM	AUC Infinity Obs	1225.74	h*ng/mL
DX-1612001-C007	Male	Fed	CYP2C19*2/*2	PM	AUC to Last Nonzero Conc	907.793	h*ng/mL
DX-1612001-C007	Male	Fed	CYP2C19*2/*2	PM	AUC %Extrapolation Obs	25.9394	%
DX-1612001-C007	Male	Fed	CYP2C19*2/*2	PM	Total CL Obs by F	8158.32	mL/h
DX-1612001-C007	Male	Fed	CYP2C19*2/*2	PM	CMAX	13.516	ng/mL
DX-1612001-C007	Male	Fed	CYP2C19*2/*2	PM	LAMZ	0.0121592	1/h
DX-1612001-C007	Male	Fed	CYP2C19*2/*2	PM	Lambda z First Points	72	h
DX-1612001-C007	Male	Fed	CYP2C19*2/*2	PM	Half-Life Lambda z	57.0062	h
DX-1612001-C007	Male	Fed	CYP2C19*2/*2	PM	Lambda z Last Points	120	h
DX-1612001-C007	Male	Fed	CYP2C19*2/*2	PM	Number of Points for Lambda z	3
DX-1612001-C007	Male	Fed	CYP2C19*2/*2	PM	R Squared Adjusted	0.999844
DX-1612001-C007	Male	Fed	CYP2C19*2/*2	PM	TMAX	2	h
DX-1612001-C007	Male	Fed	CYP2C19*2/*2	PM	Vz Obs by F	670961	mL
DX-1612001-C008	Male	Fed	CYP2C19*1/*1	EM	AUC Infinity Obs	328.459	h*ng/mL
DX-1612001-C008	Male	Fed	CYP2C19*1/*1	EM	AUC to Last Nonzero Conc	312.368	h*ng/mL
DX-1612001-C008	Male	Fed	CYP2C19*1/*1	EM	AUC %Extrapolation Obs	4.89888	%
DX-1612001-C008	Male	Fed	CYP2C19*1/*1	EM	Total CL Obs by F	30445.2	mL/h
DX-1612001-C008	Male	Fed	CYP2C19*1/*1	EM	CMAX	10.158	ng/mL
DX-1612001-C008	Male	Fed	CYP2C19*1/*1	EM	LAMZ	0.0247968	1/h
DX-1612001-C008	Male	Fed	CYP2C19*1/*1	EM	Lambda z First Points	12	h
DX-1612001-C008	Male	Fed	CYP2C19*1/*1	EM	Half-Life Lambda z	27.9531	h
DX-1612001-C008	Male	Fed	CYP2C19*1/*1	EM	Lambda z Last Points	120	h
DX-1612001-C008	Male	Fed	CYP2C19*1/*1	EM	Number of Points for Lambda z	6
DX-1612001-C008	Male	Fed	CYP2C19*1/*1	EM	R Squared Adjusted	0.998362
DX-1612001-C008	Male	Fed	CYP2C19*1/*1	EM	TMAX	3	h
DX-1612001-C008	Male	Fed	CYP2C19*1/*1	EM	Vz Obs by F	1.22779e+06	mL
DX-1612001-C009	Male	Fed	CYP2C19*1/*2	IM	AUC Infinity Obs	1528.35	h*ng/mL
DX-1612001-C009	Male	Fed	CYP2C19*1/*2	IM	AUC to Last Nonzero Conc	949.366	h*ng/mL
DX-1612001-C009	Male	Fed	CYP2C19*1/*2	IM	AUC %Extrapolation Obs	37.8827	%
DX-1612001-C009	Male	Fed	CYP2C19*1/*2	IM	Total CL Obs by F	6543.03	mL/h
DX-1612001-C009	Male	Fed	CYP2C19*1/*2	IM	CMAX	13.949	ng/mL
DX-1612001-C009	Male	Fed	CYP2C19*1/*2	IM	LAMZ	0.00802102	1/h
DX-1612001-C009	Male	Fed	CYP2C19*1/*2	IM	Lambda z First Points	7	h
DX-1612001-C009	Male	Fed	CYP2C19*1/*2	IM	Half-Life Lambda z	86.4163	h
DX-1612001-C009	Male	Fed	CYP2C19*1/*2	IM	Lambda z Last Points	120	h
DX-1612001-C009	Male	Fed	CYP2C19*1/*2	IM	Number of Points for Lambda z	8
DX-1612001-C009	Male	Fed	CYP2C19*1/*2	IM	R Squared Adjusted	0.994324
DX-1612001-C009	Male	Fed	CYP2C19*1/*2	IM	TMAX	4	h
DX-1612001-C009	Male	Fed	CYP2C19*1/*2	IM	Vz Obs by F	815734	mL
DX-1612001-C010	Male	Fed	CYP2C19*1/*3	IM	AUC Infinity Obs	310.103	h*ng/mL
DX-1612001-C010	Male	Fed	CYP2C19*1/*3	IM	AUC to Last Nonzero Conc	293.971	h*ng/mL
DX-1612001-C010	Male	Fed	CYP2C19*1/*3	IM	AUC %Extrapolation Obs	5.20241	%
DX-1612001-C010	Male	Fed	CYP2C19*1/*3	IM	Total CL Obs by F	32247.3	mL/h
DX-1612001-C010	Male	Fed	CYP2C19*1/*3	IM	CMAX	9.138	ng/mL
DX-1612001-C010	Male	Fed	CYP2C19*1/*3	IM	LAMZ	0.0237404	1/h
DX-1612001-C010	Male	Fed	CYP2C19*1/*3	IM	Lambda z First Points	72	h
DX-1612001-C010	Male	Fed	CYP2C19*1/*3	IM	Half-Life Lambda z	29.197	h
DX-1612001-C010	Male	Fed	CYP2C19*1/*3	IM	Lambda z Last Points	120	h
DX-1612001-C010	Male	Fed	CYP2C19*1/*3	IM	Number of Points for Lambda z	3
DX-1612001-C010	Male	Fed	CYP2C19*1/*3	IM	R Squared Adjusted	0.999625
DX-1612001-C010	Male	Fed	CYP2C19*1/*3	IM	TMAX	5	h
DX-1612001-C010	Male	Fed	CYP2C19*1/*3	IM	Vz Obs by F	1.35833e+06	mL
DX-1612001-C011	Male	Fed	CYP2C19*1/*2	IM	AUC Infinity Obs	476.874	h*ng/mL
DX-1612001-C011	Male	Fed	CYP2C19*1/*2	IM	AUC to Last Nonzero Conc	438.624	h*ng/mL
DX-1612001-C011	Male	Fed	CYP2C19*1/*2	IM	AUC %Extrapolation Obs	8.02096	%
DX-1612001-C011	Male	Fed	CYP2C19*1/*2	IM	Total CL Obs by F	20969.9	mL/h
DX-1612001-C011	Male	Fed	CYP2C19*1/*2	IM	CMAX	12.446	ng/mL
DX-1612001-C011	Male	Fed	CYP2C19*1/*2	IM	LAMZ	0.0209412	1/h
DX-1612001-C011	Male	Fed	CYP2C19*1/*2	IM	Lambda z First Points	12	h
DX-1612001-C011	Male	Fed	CYP2C19*1/*2	IM	Half-Life Lambda z	33.0996	h
DX-1612001-C011	Male	Fed	CYP2C19*1/*2	IM	Lambda z Last Points	120	h
DX-1612001-C011	Male	Fed	CYP2C19*1/*2	IM	Number of Points for Lambda z	6
DX-1612001-C011	Male	Fed	CYP2C19*1/*2	IM	R Squared Adjusted	0.999448
DX-1612001-C011	Male	Fed	CYP2C19*1/*2	IM	TMAX	4	h
DX-1612001-C011	Male	Fed	CYP2C19*1/*2	IM	Vz Obs by F	1.00137e+06	mL
DX-1612001-C012	Male	Fed	CYP2C19*1/*2	IM	AUC Infinity Obs	366.79	h*ng/mL
DX-1612001-C012	Male	Fed	CYP2C19*1/*2	IM	AUC to Last Nonzero Conc	348.512	h*ng/mL
DX-1612001-C012	Male	Fed	CYP2C19*1/*2	IM	AUC %Extrapolation Obs	4.98339	%
DX-1612001-C012	Male	Fed	CYP2C19*1/*2	IM	Total CL Obs by F	27263.5	mL/h
DX-1612001-C012	Male	Fed	CYP2C19*1/*2	IM	CMAX	11.948	ng/mL
DX-1612001-C012	Male	Fed	CYP2C19*1/*2	IM	LAMZ	0.0246737	1/h
DX-1612001-C012	Male	Fed	CYP2C19*1/*2	IM	Lambda z First Points	8	h
DX-1612001-C012	Male	Fed	CYP2C19*1/*2	IM	Half-Life Lambda z	28.0926	h
DX-1612001-C012	Male	Fed	CYP2C19*1/*2	IM	Lambda z Last Points	120	h
DX-1612001-C012	Male	Fed	CYP2C19*1/*2	IM	Number of Points for Lambda z	7
DX-1612001-C012	Male	Fed	CYP2C19*1/*2	IM	R Squared Adjusted	0.998632
DX-1612001-C012	Male	Fed	CYP2C19*1/*2	IM	TMAX	4	h
DX-1612001-C012	Male	Fed	CYP2C19*1/*2	IM	Vz Obs by F	1.10496e+06	mL
DX-1612001-C013	Male	Fed	/	/	AUC Infinity Obs	489.369	h*ng/mL
DX-1612001-C013	Male	Fed	/	/	AUC to Last Nonzero Conc	452.767	h*ng/mL
DX-1612001-C013	Male	Fed	/	/	AUC %Extrapolation Obs	7.47961	%
DX-1612001-C013	Male	Fed	/	/	Total CL Obs by F	20434.5	mL/h
DX-1612001-C013	Male	Fed	/	/	CMAX	11.324	ng/mL
DX-1612001-C013	Male	Fed	/	/	LAMZ	0.0214464	1/h
DX-1612001-C013	Male	Fed	/	/	Lambda z First Points	24	h
DX-1612001-C013	Male	Fed	/	/	Half-Life Lambda z	32.32	h
DX-1612001-C013	Male	Fed	/	/	Lambda z Last Points	120	h
DX-1612001-C013	Male	Fed	/	/	Number of Points for Lambda z	5
DX-1612001-C013	Male	Fed	/	/	R Squared Adjusted	0.999291
DX-1612001-C013	Male	Fed	/	/	TMAX	4	h
DX-1612001-C013	Male	Fed	/	/	Vz Obs by F	952816	mL
DX-1612001-C014	Male	Fed	CYP2C19*1/*2	IM	AUC Infinity Obs	340.02	h*ng/mL
DX-1612001-C014	Male	Fed	CYP2C19*1/*2	IM	AUC to Last Nonzero Conc	326.916	h*ng/mL
DX-1612001-C014	Male	Fed	CYP2C19*1/*2	IM	AUC %Extrapolation Obs	3.85386	%
DX-1612001-C014	Male	Fed	CYP2C19*1/*2	IM	Total CL Obs by F	29410	mL/h
DX-1612001-C014	Male	Fed	CYP2C19*1/*2	IM	CMAX	10.749	ng/mL
DX-1612001-C014	Male	Fed	CYP2C19*1/*2	IM	LAMZ	0.0270912	1/h
DX-1612001-C014	Male	Fed	CYP2C19*1/*2	IM	Lambda z First Points	24	h
DX-1612001-C014	Male	Fed	CYP2C19*1/*2	IM	Half-Life Lambda z	25.5857	h
DX-1612001-C014	Male	Fed	CYP2C19*1/*2	IM	Lambda z Last Points	120	h
DX-1612001-C014	Male	Fed	CYP2C19*1/*2	IM	Number of Points for Lambda z	5
DX-1612001-C014	Male	Fed	CYP2C19*1/*2	IM	R Squared Adjusted	0.999583
DX-1612001-C014	Male	Fed	CYP2C19*1/*2	IM	TMAX	4	h
DX-1612001-C014	Male	Fed	CYP2C19*1/*2	IM	Vz Obs by F	1.08559e+06	mL
DX-1612001-C015	Male	Fed	CYP2C19*1/*3	IM	AUC Infinity Obs	324.066	h*ng/mL
DX-1612001-C015	Male	Fed	CYP2C19*1/*3	IM	AUC to Last Nonzero Conc	313.291	h*ng/mL
DX-1612001-C015	Male	Fed	CYP2C19*1/*3	IM	AUC %Extrapolation Obs	3.3248	%
DX-1612001-C015	Male	Fed	CYP2C19*1/*3	IM	Total CL Obs by F	30858	mL/h
DX-1612001-C015	Male	Fed	CYP2C19*1/*3	IM	CMAX	11.108	ng/mL
DX-1612001-C015	Male	Fed	CYP2C19*1/*3	IM	LAMZ	0.0288644	1/h
DX-1612001-C015	Male	Fed	CYP2C19*1/*3	IM	Lambda z First Points	72	h
DX-1612001-C015	Male	Fed	CYP2C19*1/*3	IM	Half-Life Lambda z	24.0139	h
DX-1612001-C015	Male	Fed	CYP2C19*1/*3	IM	Lambda z Last Points	120	h
DX-1612001-C015	Male	Fed	CYP2C19*1/*3	IM	Number of Points for Lambda z	3
DX-1612001-C015	Male	Fed	CYP2C19*1/*3	IM	R Squared Adjusted	0.999404
DX-1612001-C015	Male	Fed	CYP2C19*1/*3	IM	TMAX	2	h
DX-1612001-C015	Male	Fed	CYP2C19*1/*3	IM	Vz Obs by F	1.06907e+06	mL
DX-1612001-C016	Male	Fed	CYP2C19*1/*2	IM	AUC Infinity Obs	626.907	h*ng/mL
DX-1612001-C016	Male	Fed	CYP2C19*1/*2	IM	AUC to Last Nonzero Conc	563.288	h*ng/mL
DX-1612001-C016	Male	Fed	CYP2C19*1/*2	IM	AUC %Extrapolation Obs	10.1481	%
DX-1612001-C016	Male	Fed	CYP2C19*1/*2	IM	Total CL Obs by F	15951.3	mL/h
DX-1612001-C016	Male	Fed	CYP2C19*1/*2	IM	CMAX	15.603	ng/mL
DX-1612001-C016	Male	Fed	CYP2C19*1/*2	IM	LAMZ	0.0189566	1/h
DX-1612001-C016	Male	Fed	CYP2C19*1/*2	IM	Lambda z First Points	24	h
DX-1612001-C016	Male	Fed	CYP2C19*1/*2	IM	Half-Life Lambda z	36.5649	h
DX-1612001-C016	Male	Fed	CYP2C19*1/*2	IM	Lambda z Last Points	120	h
DX-1612001-C016	Male	Fed	CYP2C19*1/*2	IM	Number of Points for Lambda z	5
DX-1612001-C016	Male	Fed	CYP2C19*1/*2	IM	R Squared Adjusted	0.998717
DX-1612001-C016	Male	Fed	CYP2C19*1/*2	IM	TMAX	1.5	h
DX-1612001-C016	Male	Fed	CYP2C19*1/*2	IM	Vz Obs by F	841464	mL
DX-1612001-C017	Male	Fed	CYP2C19*1/*1	EM	AUC Infinity Obs	533.6	h*ng/mL
DX-1612001-C017	Male	Fed	CYP2C19*1/*1	EM	AUC to Last Nonzero Conc	502.907	h*ng/mL
DX-1612001-C017	Male	Fed	CYP2C19*1/*1	EM	AUC %Extrapolation Obs	5.75204	%
DX-1612001-C017	Male	Fed	CYP2C19*1/*1	EM	Total CL Obs by F	18740.6	mL/h
DX-1612001-C017	Male	Fed	CYP2C19*1/*1	EM	CMAX	19.852	ng/mL
DX-1612001-C017	Male	Fed	CYP2C19*1/*1	EM	LAMZ	0.023165	1/h
DX-1612001-C017	Male	Fed	CYP2C19*1/*1	EM	Lambda z First Points	24	h
DX-1612001-C017	Male	Fed	CYP2C19*1/*1	EM	Half-Life Lambda z	29.9222	h
DX-1612001-C017	Male	Fed	CYP2C19*1/*1	EM	Lambda z Last Points	120	h
DX-1612001-C017	Male	Fed	CYP2C19*1/*1	EM	Number of Points for Lambda z	5
DX-1612001-C017	Male	Fed	CYP2C19*1/*1	EM	R Squared Adjusted	0.999273
DX-1612001-C017	Male	Fed	CYP2C19*1/*1	EM	TMAX	1	h
DX-1612001-C017	Male	Fed	CYP2C19*1/*1	EM	Vz Obs by F	809007	mL
DX-1612001-C018	Male	Fed	CYP2C19*2/*2	PM	AUC Infinity Obs	600.458	h*ng/mL
DX-1612001-C018	Male	Fed	CYP2C19*2/*2	PM	AUC to Last Nonzero Conc	546.518	h*ng/mL
DX-1612001-C018	Male	Fed	CYP2C19*2/*2	PM	AUC %Extrapolation Obs	8.98328	%
DX-1612001-C018	Male	Fed	CYP2C19*2/*2	PM	Total CL Obs by F	16653.9	mL/h
DX-1612001-C018	Male	Fed	CYP2C19*2/*2	PM	CMAX	13.616	ng/mL
DX-1612001-C018	Male	Fed	CYP2C19*2/*2	PM	LAMZ	0.0201888	1/h
DX-1612001-C018	Male	Fed	CYP2C19*2/*2	PM	Lambda z First Points	8	h
DX-1612001-C018	Male	Fed	CYP2C19*2/*2	PM	Half-Life Lambda z	34.3333	h
DX-1612001-C018	Male	Fed	CYP2C19*2/*2	PM	Lambda z Last Points	120	h
DX-1612001-C018	Male	Fed	CYP2C19*2/*2	PM	Number of Points for Lambda z	7
DX-1612001-C018	Male	Fed	CYP2C19*2/*2	PM	R Squared Adjusted	0.998943
DX-1612001-C018	Male	Fed	CYP2C19*2/*2	PM	TMAX	4	h
DX-1612001-C018	Male	Fed	CYP2C19*2/*2	PM	Vz Obs by F	824911	mL
DX-1612001-C019	Male	Fed	CYP2C19*1/*1	EM	AUC Infinity Obs	345.939	h*ng/mL
DX-1612001-C019	Male	Fed	CYP2C19*1/*1	EM	AUC to Last Nonzero Conc	332.844	h*ng/mL
DX-1612001-C019	Male	Fed	CYP2C19*1/*1	EM	AUC %Extrapolation Obs	3.78507	%
DX-1612001-C019	Male	Fed	CYP2C19*1/*1	EM	Total CL Obs by F	28906.9	mL/h
DX-1612001-C019	Male	Fed	CYP2C19*1/*1	EM	CMAX	10.51	ng/mL
DX-1612001-C019	Male	Fed	CYP2C19*1/*1	EM	LAMZ	0.0262715	1/h
DX-1612001-C019	Male	Fed	CYP2C19*1/*1	EM	Lambda z First Points	72	h
DX-1612001-C019	Male	Fed	CYP2C19*1/*1	EM	Half-Life Lambda z	26.3839	h
DX-1612001-C019	Male	Fed	CYP2C19*1/*1	EM	Lambda z Last Points	120	h
DX-1612001-C019	Male	Fed	CYP2C19*1/*1	EM	Number of Points for Lambda z	3
DX-1612001-C019	Male	Fed	CYP2C19*1/*1	EM	R Squared Adjusted	0.999623
DX-1612001-C019	Male	Fed	CYP2C19*1/*1	EM	TMAX	6	h
DX-1612001-C019	Male	Fed	CYP2C19*1/*1	EM	Vz Obs by F	1.10031e+06	mL
DX-1612001-C020	Male	Fed	CYP2C19*1/*3	IM	AUC Infinity Obs	723.587	h*ng/mL
DX-1612001-C020	Male	Fed	CYP2C19*1/*3	IM	AUC to Last Nonzero Conc	590.244	h*ng/mL
DX-1612001-C020	Male	Fed	CYP2C19*1/*3	IM	AUC %Extrapolation Obs	18.4281	%
DX-1612001-C020	Male	Fed	CYP2C19*1/*3	IM	Total CL Obs by F	13820	mL/h
DX-1612001-C020	Male	Fed	CYP2C19*1/*3	IM	CMAX	10.218	ng/mL
DX-1612001-C020	Male	Fed	CYP2C19*1/*3	IM	LAMZ	0.0140465	1/h
DX-1612001-C020	Male	Fed	CYP2C19*1/*3	IM	Lambda z First Points	7	h
DX-1612001-C020	Male	Fed	CYP2C19*1/*3	IM	Half-Life Lambda z	49.3468	h
DX-1612001-C020	Male	Fed	CYP2C19*1/*3	IM	Lambda z Last Points	120	h
DX-1612001-C020	Male	Fed	CYP2C19*1/*3	IM	Number of Points for Lambda z	8
DX-1612001-C020	Male	Fed	CYP2C19*1/*3	IM	R Squared Adjusted	0.998482
DX-1612001-C020	Male	Fed	CYP2C19*1/*3	IM	TMAX	4	h
DX-1612001-C020	Male	Fed	CYP2C19*1/*3	IM	Vz Obs by F	983881	mL
DX-1612001-C021	Male	Fed	CYP2C19*2/*2	PM	AUC Infinity Obs	1020.07	h*ng/mL
DX-1612001-C021	Male	Fed	CYP2C19*2/*2	PM	AUC to Last Nonzero Conc	762.521	h*ng/mL
DX-1612001-C021	Male	Fed	CYP2C19*2/*2	PM	AUC %Extrapolation Obs	25.2478	%
DX-1612001-C021	Male	Fed	CYP2C19*2/*2	PM	Total CL Obs by F	9803.29	mL/h
DX-1612001-C021	Male	Fed	CYP2C19*2/*2	PM	CMAX	14.406	ng/mL
DX-1612001-C021	Male	Fed	CYP2C19*2/*2	PM	LAMZ	0.0124211	1/h
DX-1612001-C021	Male	Fed	CYP2C19*2/*2	PM	Lambda z First Points	4	h
DX-1612001-C021	Male	Fed	CYP2C19*2/*2	PM	Half-Life Lambda z	55.8038	h
DX-1612001-C021	Male	Fed	CYP2C19*2/*2	PM	Lambda z Last Points	120	h
DX-1612001-C021	Male	Fed	CYP2C19*2/*2	PM	Number of Points for Lambda z	11
DX-1612001-C021	Male	Fed	CYP2C19*2/*2	PM	R Squared Adjusted	0.98641
DX-1612001-C021	Male	Fed	CYP2C19*2/*2	PM	TMAX	3	h
DX-1612001-C021	Male	Fed	CYP2C19*2/*2	PM	Vz Obs by F	789242	mL
DX-1612001-C022	Male	Fed	CYP2C19*1/*1	EM	AUC Infinity Obs	269.195	h*ng/mL
DX-1612001-C022	Male	Fed	CYP2C19*1/*1	EM	AUC to Last Nonzero Conc	264.394	h*ng/mL
DX-1612001-C022	Male	Fed	CYP2C19*1/*1	EM	AUC %Extrapolation Obs	1.78345	%
DX-1612001-C022	Male	Fed	CYP2C19*1/*1	EM	Total CL Obs by F	37147.8	mL/h
DX-1612001-C022	Male	Fed	CYP2C19*1/*1	EM	CMAX	15.108	ng/mL
DX-1612001-C022	Male	Fed	CYP2C19*1/*1	EM	LAMZ	0.0414501	1/h
DX-1612001-C022	Male	Fed	CYP2C19*1/*1	EM	Lambda z First Points	12	h
DX-1612001-C022	Male	Fed	CYP2C19*1/*1	EM	Half-Life Lambda z	16.7224	h
DX-1612001-C022	Male	Fed	CYP2C19*1/*1	EM	Lambda z Last Points	96	h
DX-1612001-C022	Male	Fed	CYP2C19*1/*1	EM	Number of Points for Lambda z	5
DX-1612001-C022	Male	Fed	CYP2C19*1/*1	EM	R Squared Adjusted	0.999115
DX-1612001-C022	Male	Fed	CYP2C19*1/*1	EM	TMAX	1.5	h
DX-1612001-C022	Male	Fed	CYP2C19*1/*1	EM	Vz Obs by F	896204	mL
DX-1612001-C024	Male	Fed	CYP2C19*1/*1	EM	AUC Infinity Obs	319.892	h*ng/mL
DX-1612001-C024	Male	Fed	CYP2C19*1/*1	EM	AUC to Last Nonzero Conc	307.922	h*ng/mL
DX-1612001-C024	Male	Fed	CYP2C19*1/*1	EM	AUC %Extrapolation Obs	3.74193	%
DX-1612001-C024	Male	Fed	CYP2C19*1/*1	EM	Total CL Obs by F	31260.5	mL/h
DX-1612001-C024	Male	Fed	CYP2C19*1/*1	EM	CMAX	11.617	ng/mL
DX-1612001-C024	Male	Fed	CYP2C19*1/*1	EM	LAMZ	0.0278192	1/h
DX-1612001-C024	Male	Fed	CYP2C19*1/*1	EM	Lambda z First Points	48	h
DX-1612001-C024	Male	Fed	CYP2C19*1/*1	EM	Half-Life Lambda z	24.9162	h
DX-1612001-C024	Male	Fed	CYP2C19*1/*1	EM	Lambda z Last Points	120	h
DX-1612001-C024	Male	Fed	CYP2C19*1/*1	EM	Number of Points for Lambda z	4
DX-1612001-C024	Male	Fed	CYP2C19*1/*1	EM	R Squared Adjusted	0.997652
DX-1612001-C024	Male	Fed	CYP2C19*1/*1	EM	TMAX	3	h
DX-1612001-C024	Male	Fed	CYP2C19*1/*1	EM	Vz Obs by F	1.1237e+06	mL
DX-1612001-K001	Female	Fasting	CYP2C19*1/*1	EM	AUC Infinity Obs	311.881	h*ng/mL
DX-1612001-K001	Female	Fasting	CYP2C19*1/*1	EM	AUC to Last Nonzero Conc	307.274	h*ng/mL
DX-1612001-K001	Female	Fasting	CYP2C19*1/*1	EM	AUC %Extrapolation Obs	1.47725	%
DX-1612001-K001	Female	Fasting	CYP2C19*1/*1	EM	Total CL Obs by F	32063.5	mL/h
DX-1612001-K001	Female	Fasting	CYP2C19*1/*1	EM	CMAX	13.392	ng/mL
DX-1612001-K001	Female	Fasting	CYP2C19*1/*1	EM	LAMZ	0.0384175	1/h
DX-1612001-K001	Female	Fasting	CYP2C19*1/*1	EM	Lambda z First Points	72	h
DX-1612001-K001	Female	Fasting	CYP2C19*1/*1	EM	Half-Life Lambda z	18.0425	h
DX-1612001-K001	Female	Fasting	CYP2C19*1/*1	EM	Lambda z Last Points	120	h
DX-1612001-K001	Female	Fasting	CYP2C19*1/*1	EM	Number of Points for Lambda z	3
DX-1612001-K001	Female	Fasting	CYP2C19*1/*1	EM	R Squared Adjusted	0.994739
DX-1612001-K001	Female	Fasting	CYP2C19*1/*1	EM	TMAX	3	h
DX-1612001-K001	Female	Fasting	CYP2C19*1/*1	EM	Vz Obs by F	834607	mL
DX-1612001-K003	Female	Fasting	CYP2C19*1/*3	IM	AUC Infinity Obs	1115.58	h*ng/mL
DX-1612001-K003	Female	Fasting	CYP2C19*1/*3	IM	AUC to Last Nonzero Conc	886.731	h*ng/mL
DX-1612001-K003	Female	Fasting	CYP2C19*1/*3	IM	AUC %Extrapolation Obs	20.5143	%
DX-1612001-K003	Female	Fasting	CYP2C19*1/*3	IM	Total CL Obs by F	8963.91	mL/h
DX-1612001-K003	Female	Fasting	CYP2C19*1/*3	IM	CMAX	14.49	ng/mL
DX-1612001-K003	Female	Fasting	CYP2C19*1/*3	IM	LAMZ	0.0138647	1/h
DX-1612001-K003	Female	Fasting	CYP2C19*1/*3	IM	Lambda z First Points	72	h
DX-1612001-K003	Female	Fasting	CYP2C19*1/*3	IM	Half-Life Lambda z	49.9935	h
DX-1612001-K003	Female	Fasting	CYP2C19*1/*3	IM	Lambda z Last Points	120	h
DX-1612001-K003	Female	Fasting	CYP2C19*1/*3	IM	Number of Points for Lambda z	3
DX-1612001-K003	Female	Fasting	CYP2C19*1/*3	IM	R Squared Adjusted	0.999999
DX-1612001-K003	Female	Fasting	CYP2C19*1/*3	IM	TMAX	5	h
DX-1612001-K003	Female	Fasting	CYP2C19*1/*3	IM	Vz Obs by F	646526	mL
DX-1612001-K004	Female	Fasting	CYP2C19*1/*1	EM	AUC Infinity Obs	484.087	h*ng/mL
DX-1612001-K004	Female	Fasting	CYP2C19*1/*1	EM	AUC to Last Nonzero Conc	458.049	h*ng/mL
DX-1612001-K004	Female	Fasting	CYP2C19*1/*1	EM	AUC %Extrapolation Obs	5.37886	%
DX-1612001-K004	Female	Fasting	CYP2C19*1/*1	EM	Total CL Obs by F	20657.4	mL/h
DX-1612001-K004	Female	Fasting	CYP2C19*1/*1	EM	CMAX	13.259	ng/mL
DX-1612001-K004	Female	Fasting	CYP2C19*1/*1	EM	LAMZ	0.0245407	1/h
DX-1612001-K004	Female	Fasting	CYP2C19*1/*1	EM	Lambda z First Points	8	h
DX-1612001-K004	Female	Fasting	CYP2C19*1/*1	EM	Half-Life Lambda z	28.2448	h
DX-1612001-K004	Female	Fasting	CYP2C19*1/*1	EM	Lambda z Last Points	120	h
DX-1612001-K004	Female	Fasting	CYP2C19*1/*1	EM	Number of Points for Lambda z	7
DX-1612001-K004	Female	Fasting	CYP2C19*1/*1	EM	R Squared Adjusted	0.999043
DX-1612001-K004	Female	Fasting	CYP2C19*1/*1	EM	TMAX	2	h
DX-1612001-K004	Female	Fasting	CYP2C19*1/*1	EM	Vz Obs by F	841763	mL
DX-1612001-K005	Female	Fasting	CYP2C19*2/*2	PM	AUC Infinity Obs	792.284	h*ng/mL
DX-1612001-K005	Female	Fasting	CYP2C19*2/*2	PM	AUC to Last Nonzero Conc	653.212	h*ng/mL
DX-1612001-K005	Female	Fasting	CYP2C19*2/*2	PM	AUC %Extrapolation Obs	17.5532	%
DX-1612001-K005	Female	Fasting	CYP2C19*2/*2	PM	Total CL Obs by F	12621.7	mL/h
DX-1612001-K005	Female	Fasting	CYP2C19*2/*2	PM	CMAX	15.573	ng/mL
DX-1612001-K005	Female	Fasting	CYP2C19*2/*2	PM	LAMZ	0.013813	1/h
DX-1612001-K005	Female	Fasting	CYP2C19*2/*2	PM	Lambda z First Points	72	h
DX-1612001-K005	Female	Fasting	CYP2C19*2/*2	PM	Half-Life Lambda z	50.1806	h
DX-1612001-K005	Female	Fasting	CYP2C19*2/*2	PM	Lambda z Last Points	120	h
DX-1612001-K005	Female	Fasting	CYP2C19*2/*2	PM	Number of Points for Lambda z	3
DX-1612001-K005	Female	Fasting	CYP2C19*2/*2	PM	R Squared Adjusted	0.999996
DX-1612001-K005	Female	Fasting	CYP2C19*2/*2	PM	TMAX	1.5	h
DX-1612001-K005	Female	Fasting	CYP2C19*2/*2	PM	Vz Obs by F	913755	mL
DX-1612001-K006	Female	Fasting	CYP2C19*1/*2	IM	AUC Infinity Obs	516.523	h*ng/mL
DX-1612001-K006	Female	Fasting	CYP2C19*1/*2	IM	AUC to Last Nonzero Conc	477.959	h*ng/mL
DX-1612001-K006	Female	Fasting	CYP2C19*1/*2	IM	AUC %Extrapolation Obs	7.46603	%
DX-1612001-K006	Female	Fasting	CYP2C19*1/*2	IM	Total CL Obs by F	19360.2	mL/h
DX-1612001-K006	Female	Fasting	CYP2C19*1/*2	IM	CMAX	18.916	ng/mL
DX-1612001-K006	Female	Fasting	CYP2C19*1/*2	IM	LAMZ	0.0200707	1/h
DX-1612001-K006	Female	Fasting	CYP2C19*1/*2	IM	Lambda z First Points	48	h
DX-1612001-K006	Female	Fasting	CYP2C19*1/*2	IM	Half-Life Lambda z	34.5353	h
DX-1612001-K006	Female	Fasting	CYP2C19*1/*2	IM	Lambda z Last Points	120	h
DX-1612001-K006	Female	Fasting	CYP2C19*1/*2	IM	Number of Points for Lambda z	4
DX-1612001-K006	Female	Fasting	CYP2C19*1/*2	IM	R Squared Adjusted	0.997608
DX-1612001-K006	Female	Fasting	CYP2C19*1/*2	IM	TMAX	2	h
DX-1612001-K006	Female	Fasting	CYP2C19*1/*2	IM	Vz Obs by F	964603	mL
DX-1612001-K007	Male	Fasting	CYP2C19*1/*2	IM	AUC Infinity Obs	645.827	h*ng/mL
DX-1612001-K007	Male	Fasting	CYP2C19*1/*2	IM	AUC to Last Nonzero Conc	543.785	h*ng/mL
DX-1612001-K007	Male	Fasting	CYP2C19*1/*2	IM	AUC %Extrapolation Obs	15.8002	%
DX-1612001-K007	Male	Fasting	CYP2C19*1/*2	IM	Total CL Obs by F	15484	mL/h
DX-1612001-K007	Male	Fasting	CYP2C19*1/*2	IM	CMAX	13.786	ng/mL
DX-1612001-K007	Male	Fasting	CYP2C19*1/*2	IM	LAMZ	0.0135729	1/h
DX-1612001-K007	Male	Fasting	CYP2C19*1/*2	IM	Lambda z First Points	72	h
DX-1612001-K007	Male	Fasting	CYP2C19*1/*2	IM	Half-Life Lambda z	51.0686	h
DX-1612001-K007	Male	Fasting	CYP2C19*1/*2	IM	Lambda z Last Points	120	h
DX-1612001-K007	Male	Fasting	CYP2C19*1/*2	IM	Number of Points for Lambda z	3
DX-1612001-K007	Male	Fasting	CYP2C19*1/*2	IM	R Squared Adjusted	0.99737
DX-1612001-K007	Male	Fasting	CYP2C19*1/*2	IM	TMAX	3	h
DX-1612001-K007	Male	Fasting	CYP2C19*1/*2	IM	Vz Obs by F	1.14081e+06	mL
DX-1612001-K008	Male	Fasting	CYP2C19*1/*1	EM	AUC Infinity Obs	438.928	h*ng/mL
DX-1612001-K008	Male	Fasting	CYP2C19*1/*1	EM	AUC to Last Nonzero Conc	411.781	h*ng/mL
DX-1612001-K008	Male	Fasting	CYP2C19*1/*1	EM	AUC %Extrapolation Obs	6.18485	%
DX-1612001-K008	Male	Fasting	CYP2C19*1/*1	EM	Total CL Obs by F	22782.8	mL/h
DX-1612001-K008	Male	Fasting	CYP2C19*1/*1	EM	CMAX	11.634	ng/mL
DX-1612001-K008	Male	Fasting	CYP2C19*1/*1	EM	LAMZ	0.0237227	1/h
DX-1612001-K008	Male	Fasting	CYP2C19*1/*1	EM	Lambda z First Points	72	h
DX-1612001-K008	Male	Fasting	CYP2C19*1/*1	EM	Half-Life Lambda z	29.2188	h
DX-1612001-K008	Male	Fasting	CYP2C19*1/*1	EM	Lambda z Last Points	120	h
DX-1612001-K008	Male	Fasting	CYP2C19*1/*1	EM	Number of Points for Lambda z	3
DX-1612001-K008	Male	Fasting	CYP2C19*1/*1	EM	R Squared Adjusted	0.999353
DX-1612001-K008	Male	Fasting	CYP2C19*1/*1	EM	TMAX	3	h
DX-1612001-K008	Male	Fasting	CYP2C19*1/*1	EM	Vz Obs by F	960381	mL
DX-1612001-K009	Male	Fasting	CYP2C19*1/*2	IM	AUC Infinity Obs	593.982	h*ng/mL
DX-1612001-K009	Male	Fasting	CYP2C19*1/*2	IM	AUC to Last Nonzero Conc	529.107	h*ng/mL
DX-1612001-K009	Male	Fasting	CYP2C19*1/*2	IM	AUC %Extrapolation Obs	10.9221	%
DX-1612001-K009	Male	Fasting	CYP2C19*1/*2	IM	Total CL Obs by F	16835.5	mL/h
DX-1612001-K009	Male	Fasting	CYP2C19*1/*2	IM	CMAX	12.916	ng/mL
DX-1612001-K009	Male	Fasting	CYP2C19*1/*2	IM	LAMZ	0.0187899	1/h
DX-1612001-K009	Male	Fasting	CYP2C19*1/*2	IM	Lambda z First Points	72	h
DX-1612001-K009	Male	Fasting	CYP2C19*1/*2	IM	Half-Life Lambda z	36.8894	h
DX-1612001-K009	Male	Fasting	CYP2C19*1/*2	IM	Lambda z Last Points	120	h
DX-1612001-K009	Male	Fasting	CYP2C19*1/*2	IM	Number of Points for Lambda z	3
DX-1612001-K009	Male	Fasting	CYP2C19*1/*2	IM	R Squared Adjusted	0.999687
DX-1612001-K009	Male	Fasting	CYP2C19*1/*2	IM	TMAX	3	h
DX-1612001-K009	Male	Fasting	CYP2C19*1/*2	IM	Vz Obs by F	895989	mL
DX-1612001-K010	Male	Fasting	CYP2C19*2/*2	PM	AUC Infinity Obs	856.171	h*ng/mL
DX-1612001-K010	Male	Fasting	CYP2C19*2/*2	PM	AUC to Last Nonzero Conc	662.1	h*ng/mL
DX-1612001-K010	Male	Fasting	CYP2C19*2/*2	PM	AUC %Extrapolation Obs	22.6674	%
DX-1612001-K010	Male	Fasting	CYP2C19*2/*2	PM	Total CL Obs by F	11679.9	mL/h
DX-1612001-K010	Male	Fasting	CYP2C19*2/*2	PM	CMAX	14.548	ng/mL
DX-1612001-K010	Male	Fasting	CYP2C19*2/*2	PM	LAMZ	0.0123305	1/h
DX-1612001-K010	Male	Fasting	CYP2C19*2/*2	PM	Lambda z First Points	72	h
DX-1612001-K010	Male	Fasting	CYP2C19*2/*2	PM	Half-Life Lambda z	56.214	h
DX-1612001-K010	Male	Fasting	CYP2C19*2/*2	PM	Lambda z Last Points	120	h
DX-1612001-K010	Male	Fasting	CYP2C19*2/*2	PM	Number of Points for Lambda z	3
DX-1612001-K010	Male	Fasting	CYP2C19*2/*2	PM	R Squared Adjusted	0.997823
DX-1612001-K010	Male	Fasting	CYP2C19*2/*2	PM	TMAX	2	h
DX-1612001-K010	Male	Fasting	CYP2C19*2/*2	PM	Vz Obs by F	947237	mL
DX-1612001-K011	Male	Fasting	CYP2C19*1/*2	IM	AUC Infinity Obs	671.096	h*ng/mL
DX-1612001-K011	Male	Fasting	CYP2C19*1/*2	IM	AUC to Last Nonzero Conc	593.674	h*ng/mL
DX-1612001-K011	Male	Fasting	CYP2C19*1/*2	IM	AUC %Extrapolation Obs	11.5366	%
DX-1612001-K011	Male	Fasting	CYP2C19*1/*2	IM	Total CL Obs by F	14901	mL/h
DX-1612001-K011	Male	Fasting	CYP2C19*1/*2	IM	CMAX	11.906	ng/mL
DX-1612001-K011	Male	Fasting	CYP2C19*1/*2	IM	LAMZ	0.0178116	1/h
DX-1612001-K011	Male	Fasting	CYP2C19*1/*2	IM	Lambda z First Points	5	h
DX-1612001-K011	Male	Fasting	CYP2C19*1/*2	IM	Half-Life Lambda z	38.9156	h
DX-1612001-K011	Male	Fasting	CYP2C19*1/*2	IM	Lambda z Last Points	120	h
DX-1612001-K011	Male	Fasting	CYP2C19*1/*2	IM	Number of Points for Lambda z	10
DX-1612001-K011	Male	Fasting	CYP2C19*1/*2	IM	R Squared Adjusted	0.985273
DX-1612001-K011	Male	Fasting	CYP2C19*1/*2	IM	TMAX	4	h
DX-1612001-K011	Male	Fasting	CYP2C19*1/*2	IM	Vz Obs by F	836591	mL
DX-1612001-K012	Male	Fasting	CYP2C19*1/*2	IM	AUC Infinity Obs	702.612	h*ng/mL
DX-1612001-K012	Male	Fasting	CYP2C19*1/*2	IM	AUC to Last Nonzero Conc	597.497	h*ng/mL
DX-1612001-K012	Male	Fasting	CYP2C19*1/*2	IM	AUC %Extrapolation Obs	14.9606	%
DX-1612001-K012	Male	Fasting	CYP2C19*1/*2	IM	Total CL Obs by F	14232.6	mL/h
DX-1612001-K012	Male	Fasting	CYP2C19*1/*2	IM	CMAX	17.656	ng/mL
DX-1612001-K012	Male	Fasting	CYP2C19*1/*2	IM	LAMZ	0.0141369	1/h
DX-1612001-K012	Male	Fasting	CYP2C19*1/*2	IM	Lambda z First Points	72	h
DX-1612001-K012	Male	Fasting	CYP2C19*1/*2	IM	Half-Life Lambda z	49.0309	h
DX-1612001-K012	Male	Fasting	CYP2C19*1/*2	IM	Lambda z Last Points	120	h
DX-1612001-K012	Male	Fasting	CYP2C19*1/*2	IM	Number of Points for Lambda z	3
DX-1612001-K012	Male	Fasting	CYP2C19*1/*2	IM	R Squared Adjusted	0.998597
DX-1612001-K012	Male	Fasting	CYP2C19*1/*2	IM	TMAX	2	h
DX-1612001-K012	Male	Fasting	CYP2C19*1/*2	IM	Vz Obs by F	1.00677e+06	mL
DX-1612001-K013	Male	Fasting	CYP2C19*1/*1	EM	AUC Infinity Obs	272.685	h*ng/mL
DX-1612001-K013	Male	Fasting	CYP2C19*1/*1	EM	AUC to Last Nonzero Conc	262.298	h*ng/mL
DX-1612001-K013	Male	Fasting	CYP2C19*1/*1	EM	AUC %Extrapolation Obs	3.80936	%
DX-1612001-K013	Male	Fasting	CYP2C19*1/*1	EM	Total CL Obs by F	36672.3	mL/h
DX-1612001-K013	Male	Fasting	CYP2C19*1/*1	EM	CMAX	11.37	ng/mL
DX-1612001-K013	Male	Fasting	CYP2C19*1/*1	EM	LAMZ	0.0271479	1/h
DX-1612001-K013	Male	Fasting	CYP2C19*1/*1	EM	Lambda z First Points	12	h
DX-1612001-K013	Male	Fasting	CYP2C19*1/*1	EM	Half-Life Lambda z	25.5323	h
DX-1612001-K013	Male	Fasting	CYP2C19*1/*1	EM	Lambda z Last Points	120	h
DX-1612001-K013	Male	Fasting	CYP2C19*1/*1	EM	Number of Points for Lambda z	6
DX-1612001-K013	Male	Fasting	CYP2C19*1/*1	EM	R Squared Adjusted	0.999169
DX-1612001-K013	Male	Fasting	CYP2C19*1/*1	EM	TMAX	3	h
DX-1612001-K013	Male	Fasting	CYP2C19*1/*1	EM	Vz Obs by F	1.35084e+06	mL
DX-1612001-K014	Male	Fasting	CYP2C19*1/*1	EM	AUC Infinity Obs	764.65	h*ng/mL
DX-1612001-K014	Male	Fasting	CYP2C19*1/*1	EM	AUC to Last Nonzero Conc	621.494	h*ng/mL
DX-1612001-K014	Male	Fasting	CYP2C19*1/*1	EM	AUC %Extrapolation Obs	18.7218	%
DX-1612001-K014	Male	Fasting	CYP2C19*1/*1	EM	Total CL Obs by F	13077.9	mL/h
DX-1612001-K014	Male	Fasting	CYP2C19*1/*1	EM	CMAX	13.331	ng/mL
DX-1612001-K014	Male	Fasting	CYP2C19*1/*1	EM	LAMZ	0.0148649	1/h
DX-1612001-K014	Male	Fasting	CYP2C19*1/*1	EM	Lambda z First Points	5	h
DX-1612001-K014	Male	Fasting	CYP2C19*1/*1	EM	Half-Life Lambda z	46.6299	h
DX-1612001-K014	Male	Fasting	CYP2C19*1/*1	EM	Lambda z Last Points	120	h
DX-1612001-K014	Male	Fasting	CYP2C19*1/*1	EM	Number of Points for Lambda z	10
DX-1612001-K014	Male	Fasting	CYP2C19*1/*1	EM	R Squared Adjusted	0.992757
DX-1612001-K014	Male	Fasting	CYP2C19*1/*1	EM	TMAX	2	h
DX-1612001-K014	Male	Fasting	CYP2C19*1/*1	EM	Vz Obs by F	879784	mL
DX-1612001-K015	Male	Fasting	CYP2C19*1/*3	IM	AUC Infinity Obs	429.114	h*ng/mL
DX-1612001-K015	Male	Fasting	CYP2C19*1/*3	IM	AUC to Last Nonzero Conc	394.981	h*ng/mL
DX-1612001-K015	Male	Fasting	CYP2C19*1/*3	IM	AUC %Extrapolation Obs	7.95434	%
DX-1612001-K015	Male	Fasting	CYP2C19*1/*3	IM	Total CL Obs by F	23303.8	mL/h
DX-1612001-K015	Male	Fasting	CYP2C19*1/*3	IM	CMAX	10.978	ng/mL
DX-1612001-K015	Male	Fasting	CYP2C19*1/*3	IM	LAMZ	0.0204786	1/h
DX-1612001-K015	Male	Fasting	CYP2C19*1/*3	IM	Lambda z First Points	72	h
DX-1612001-K015	Male	Fasting	CYP2C19*1/*3	IM	Half-Life Lambda z	33.8474	h
DX-1612001-K015	Male	Fasting	CYP2C19*1/*3	IM	Lambda z Last Points	120	h
DX-1612001-K015	Male	Fasting	CYP2C19*1/*3	IM	Number of Points for Lambda z	3
DX-1612001-K015	Male	Fasting	CYP2C19*1/*3	IM	R Squared Adjusted	0.997957
DX-1612001-K015	Male	Fasting	CYP2C19*1/*3	IM	TMAX	4	h
DX-1612001-K015	Male	Fasting	CYP2C19*1/*3	IM	Vz Obs by F	1.13796e+06	mL
DX-1612001-K016	Male	Fasting	CYP2C19*1/*1	EM	AUC Infinity Obs	899.825	h*ng/mL
DX-1612001-K016	Male	Fasting	CYP2C19*1/*1	EM	AUC to Last Nonzero Conc	774.723	h*ng/mL
DX-1612001-K016	Male	Fasting	CYP2C19*1/*1	EM	AUC %Extrapolation Obs	13.9029	%
DX-1612001-K016	Male	Fasting	CYP2C19*1/*1	EM	Total CL Obs by F	11113.3	mL/h
DX-1612001-K016	Male	Fasting	CYP2C19*1/*1	EM	CMAX	22.773	ng/mL
DX-1612001-K016	Male	Fasting	CYP2C19*1/*1	EM	LAMZ	0.0161388	1/h
DX-1612001-K016	Male	Fasting	CYP2C19*1/*1	EM	Lambda z First Points	48	h
DX-1612001-K016	Male	Fasting	CYP2C19*1/*1	EM	Half-Life Lambda z	42.949	h
DX-1612001-K016	Male	Fasting	CYP2C19*1/*1	EM	Lambda z Last Points	120	h
DX-1612001-K016	Male	Fasting	CYP2C19*1/*1	EM	Number of Points for Lambda z	4
DX-1612001-K016	Male	Fasting	CYP2C19*1/*1	EM	R Squared Adjusted	0.999396
DX-1612001-K016	Male	Fasting	CYP2C19*1/*1	EM	TMAX	1.5	h
DX-1612001-K016	Male	Fasting	CYP2C19*1/*1	EM	Vz Obs by F	688604	mL
DX-1612001-K017	Male	Fasting	CYP2C19*1/*2	IM	AUC Infinity Obs	322.821	h*ng/mL
DX-1612001-K017	Male	Fasting	CYP2C19*1/*2	IM	AUC to Last Nonzero Conc	301.575	h*ng/mL
DX-1612001-K017	Male	Fasting	CYP2C19*1/*2	IM	AUC %Extrapolation Obs	6.58109	%
DX-1612001-K017	Male	Fasting	CYP2C19*1/*2	IM	Total CL Obs by F	30977	mL/h
DX-1612001-K017	Male	Fasting	CYP2C19*1/*2	IM	CMAX	7.385	ng/mL
DX-1612001-K017	Male	Fasting	CYP2C19*1/*2	IM	LAMZ	0.0226876	1/h
DX-1612001-K017	Male	Fasting	CYP2C19*1/*2	IM	Lambda z First Points	48	h
DX-1612001-K017	Male	Fasting	CYP2C19*1/*2	IM	Half-Life Lambda z	30.5519	h
DX-1612001-K017	Male	Fasting	CYP2C19*1/*2	IM	Lambda z Last Points	120	h
DX-1612001-K017	Male	Fasting	CYP2C19*1/*2	IM	Number of Points for Lambda z	4
DX-1612001-K017	Male	Fasting	CYP2C19*1/*2	IM	R Squared Adjusted	0.998622
DX-1612001-K017	Male	Fasting	CYP2C19*1/*2	IM	TMAX	1.5	h
DX-1612001-K017	Male	Fasting	CYP2C19*1/*2	IM	Vz Obs by F	1.36537e+06	mL
DX-1612001-K018	Male	Fasting	CYP2C19*1/*1	EM	AUC Infinity Obs	269.508	h*ng/mL
DX-1612001-K018	Male	Fasting	CYP2C19*1/*1	EM	AUC to Last Nonzero Conc	265.139	h*ng/mL
DX-1612001-K018	Male	Fasting	CYP2C19*1/*1	EM	AUC %Extrapolation Obs	1.62081	%
DX-1612001-K018	Male	Fasting	CYP2C19*1/*1	EM	Total CL Obs by F	37104.7	mL/h
DX-1612001-K018	Male	Fasting	CYP2C19*1/*1	EM	CMAX	11.304	ng/mL
DX-1612001-K018	Male	Fasting	CYP2C19*1/*1	EM	LAMZ	0.0343389	1/h
DX-1612001-K018	Male	Fasting	CYP2C19*1/*1	EM	Lambda z First Points	7	h
DX-1612001-K018	Male	Fasting	CYP2C19*1/*1	EM	Half-Life Lambda z	20.1855	h
DX-1612001-K018	Male	Fasting	CYP2C19*1/*1	EM	Lambda z Last Points	120	h
DX-1612001-K018	Male	Fasting	CYP2C19*1/*1	EM	Number of Points for Lambda z	8
DX-1612001-K018	Male	Fasting	CYP2C19*1/*1	EM	R Squared Adjusted	0.998672
DX-1612001-K018	Male	Fasting	CYP2C19*1/*1	EM	TMAX	2	h
DX-1612001-K018	Male	Fasting	CYP2C19*1/*1	EM	Vz Obs by F	1.08054e+06	mL
DX-1612001-K019	Male	Fasting	CYP2C19*1/*1	EM	AUC Infinity Obs	547.885	h*ng/mL
DX-1612001-K019	Male	Fasting	CYP2C19*1/*1	EM	AUC to Last Nonzero Conc	486.541	h*ng/mL
DX-1612001-K019	Male	Fasting	CYP2C19*1/*1	EM	AUC %Extrapolation Obs	11.1965	%
DX-1612001-K019	Male	Fasting	CYP2C19*1/*1	EM	Total CL Obs by F	18252	mL/h
DX-1612001-K019	Male	Fasting	CYP2C19*1/*1	EM	CMAX	10.861	ng/mL
DX-1612001-K019	Male	Fasting	CYP2C19*1/*1	EM	LAMZ	0.018274	1/h
DX-1612001-K019	Male	Fasting	CYP2C19*1/*1	EM	Lambda z First Points	8	h
DX-1612001-K019	Male	Fasting	CYP2C19*1/*1	EM	Half-Life Lambda z	37.9308	h
DX-1612001-K019	Male	Fasting	CYP2C19*1/*1	EM	Lambda z Last Points	120	h
DX-1612001-K019	Male	Fasting	CYP2C19*1/*1	EM	Number of Points for Lambda z	7
DX-1612001-K019	Male	Fasting	CYP2C19*1/*1	EM	R Squared Adjusted	0.999023
DX-1612001-K019	Male	Fasting	CYP2C19*1/*1	EM	TMAX	3	h
DX-1612001-K019	Male	Fasting	CYP2C19*1/*1	EM	Vz Obs by F	998795	mL
DX-1612001-K020	Male	Fasting	CYP2C19*1/*1	EM	AUC Infinity Obs	327.846	h*ng/mL
DX-1612001-K020	Male	Fasting	CYP2C19*1/*1	EM	AUC to Last Nonzero Conc	309.082	h*ng/mL
DX-1612001-K020	Male	Fasting	CYP2C19*1/*1	EM	AUC %Extrapolation Obs	5.7236	%
DX-1612001-K020	Male	Fasting	CYP2C19*1/*1	EM	Total CL Obs by F	30502.1	mL/h
DX-1612001-K020	Male	Fasting	CYP2C19*1/*1	EM	CMAX	11.219	ng/mL
DX-1612001-K020	Male	Fasting	CYP2C19*1/*1	EM	LAMZ	0.0232352	1/h
DX-1612001-K020	Male	Fasting	CYP2C19*1/*1	EM	Lambda z First Points	72	h
DX-1612001-K020	Male	Fasting	CYP2C19*1/*1	EM	Half-Life Lambda z	29.8317	h
DX-1612001-K020	Male	Fasting	CYP2C19*1/*1	EM	Lambda z Last Points	120	h
DX-1612001-K020	Male	Fasting	CYP2C19*1/*1	EM	Number of Points for Lambda z	3
DX-1612001-K020	Male	Fasting	CYP2C19*1/*1	EM	R Squared Adjusted	0.999992
DX-1612001-K020	Male	Fasting	CYP2C19*1/*1	EM	TMAX	3	h
DX-1612001-K020	Male	Fasting	CYP2C19*1/*1	EM	Vz Obs by F	1.31275e+06	mL
DX-1612001-K021	Male	Fasting	CYP2C19*1/*1	EM	AUC Infinity Obs	215.887	h*ng/mL
DX-1612001-K021	Male	Fasting	CYP2C19*1/*1	EM	AUC to Last Nonzero Conc	211.363	h*ng/mL
DX-1612001-K021	Male	Fasting	CYP2C19*1/*1	EM	AUC %Extrapolation Obs	2.09587	%
DX-1612001-K021	Male	Fasting	CYP2C19*1/*1	EM	Total CL Obs by F	46320.5	mL/h
DX-1612001-K021	Male	Fasting	CYP2C19*1/*1	EM	CMAX	8.048	ng/mL
DX-1612001-K021	Male	Fasting	CYP2C19*1/*1	EM	LAMZ	0.0324882	1/h
DX-1612001-K021	Male	Fasting	CYP2C19*1/*1	EM	Lambda z First Points	12	h
DX-1612001-K021	Male	Fasting	CYP2C19*1/*1	EM	Half-Life Lambda z	21.3353	h
DX-1612001-K021	Male	Fasting	CYP2C19*1/*1	EM	Lambda z Last Points	120	h
DX-1612001-K021	Male	Fasting	CYP2C19*1/*1	EM	Number of Points for Lambda z	6
DX-1612001-K021	Male	Fasting	CYP2C19*1/*1	EM	R Squared Adjusted	0.997976
DX-1612001-K021	Male	Fasting	CYP2C19*1/*1	EM	TMAX	2	h
DX-1612001-K021	Male	Fasting	CYP2C19*1/*1	EM	Vz Obs by F	1.42576e+06	mL
DX-1612001-K022	Male	Fasting	/	/	AUC Infinity Obs	373.68	h*ng/mL
DX-1612001-K022	Male	Fasting	/	/	AUC to Last Nonzero Conc	348.361	h*ng/mL
DX-1612001-K022	Male	Fasting	/	/	AUC %Extrapolation Obs	6.77557	%
DX-1612001-K022	Male	Fasting	/	/	Total CL Obs by F	26760.8	mL/h
DX-1612001-K022	Male	Fasting	/	/	CMAX	8.449	ng/mL
DX-1612001-K022	Male	Fasting	/	/	LAMZ	0.0229077	1/h
DX-1612001-K022	Male	Fasting	/	/	Lambda z First Points	12	h
DX-1612001-K022	Male	Fasting	/	/	Half-Life Lambda z	30.2582	h
DX-1612001-K022	Male	Fasting	/	/	Lambda z Last Points	120	h
DX-1612001-K022	Male	Fasting	/	/	Number of Points for Lambda z	6
DX-1612001-K022	Male	Fasting	/	/	R Squared Adjusted	0.998007
DX-1612001-K022	Male	Fasting	/	/	TMAX	5	h
DX-1612001-K022	Male	Fasting	/	/	Vz Obs by F	1.1682e+06	mL
DX-1612001-K023	Male	Fasting	CYP2C19*1/*2	IM	AUC Infinity Obs	1229.29	h*ng/mL
DX-1612001-K023	Male	Fasting	CYP2C19*1/*2	IM	AUC to Last Nonzero Conc	834.767	h*ng/mL
DX-1612001-K023	Male	Fasting	CYP2C19*1/*2	IM	AUC %Extrapolation Obs	32.0933	%
DX-1612001-K023	Male	Fasting	CYP2C19*1/*2	IM	Total CL Obs by F	8134.8	mL/h
DX-1612001-K023	Male	Fasting	CYP2C19*1/*2	IM	CMAX	12.857	ng/mL
DX-1612001-K023	Male	Fasting	CYP2C19*1/*2	IM	LAMZ	0.00910729	1/h
DX-1612001-K023	Male	Fasting	CYP2C19*1/*2	IM	Lambda z First Points	72	h
DX-1612001-K023	Male	Fasting	CYP2C19*1/*2	IM	Half-Life Lambda z	76.109	h
DX-1612001-K023	Male	Fasting	CYP2C19*1/*2	IM	Lambda z Last Points	120	h
DX-1612001-K023	Male	Fasting	CYP2C19*1/*2	IM	Number of Points for Lambda z	3
DX-1612001-K023	Male	Fasting	CYP2C19*1/*2	IM	R Squared Adjusted	0.997505
DX-1612001-K023	Male	Fasting	CYP2C19*1/*2	IM	TMAX	7	h
DX-1612001-K023	Male	Fasting	CYP2C19*1/*2	IM	Vz Obs by F	893219	mL
DX-1612001-K024	Male	Fasting	CYP2C19*1/*2	IM	AUC Infinity Obs	398.555	h*ng/mL
DX-1612001-K024	Male	Fasting	CYP2C19*1/*2	IM	AUC to Last Nonzero Conc	375.992	h*ng/mL
DX-1612001-K024	Male	Fasting	CYP2C19*1/*2	IM	AUC %Extrapolation Obs	5.6611	%
DX-1612001-K024	Male	Fasting	CYP2C19*1/*2	IM	Total CL Obs by F	25090.7	mL/h
DX-1612001-K024	Male	Fasting	CYP2C19*1/*2	IM	CMAX	13.288	ng/mL
DX-1612001-K024	Male	Fasting	CYP2C19*1/*2	IM	LAMZ	0.0239777	1/h
DX-1612001-K024	Male	Fasting	CYP2C19*1/*2	IM	Lambda z First Points	12	h
DX-1612001-K024	Male	Fasting	CYP2C19*1/*2	IM	Half-Life Lambda z	28.9079	h
DX-1612001-K024	Male	Fasting	CYP2C19*1/*2	IM	Lambda z Last Points	120	h
DX-1612001-K024	Male	Fasting	CYP2C19*1/*2	IM	Number of Points for Lambda z	6
DX-1612001-K024	Male	Fasting	CYP2C19*1/*2	IM	R Squared Adjusted	0.998987
DX-1612001-K024	Male	Fasting	CYP2C19*1/*2	IM	TMAX	3	h
DX-1612001-K024	Male	Fasting	CYP2C19*1/*2	IM	Vz Obs by F	1.04641e+06	mL
DX-1711007-C001	Female	Fed	CYP2C19*1/*1	EM	AUC Infinity Obs	300.628	h*ng/mL
DX-1711007-C001	Female	Fed	CYP2C19*1/*1	EM	AUC to Last Nonzero Conc	294.02	h*ng/mL
DX-1711007-C001	Female	Fed	CYP2C19*1/*1	EM	AUC %Extrapolation Obs	2.19821	%
DX-1711007-C001	Female	Fed	CYP2C19*1/*1	EM	Total CL Obs by F	33263.7	mL/h
DX-1711007-C001	Female	Fed	CYP2C19*1/*1	EM	CMAX	9.421	ng/mL
DX-1711007-C001	Female	Fed	CYP2C19*1/*1	EM	F	84.9438
DX-1711007-C001	Female	Fed	CYP2C19*1/*1	EM	LAMZ	0.0335934	1/h
DX-1711007-C001	Female	Fed	CYP2C19*1/*1	EM	LAMZFO	9
DX-1711007-C001	Female	Fed	CYP2C19*1/*1	EM	Lambda z First Points	6	h
DX-1711007-C001	Female	Fed	CYP2C19*1/*1	EM	Half-Life Lambda z	20.6334	h
DX-1711007-C001	Female	Fed	CYP2C19*1/*1	EM	LAMZLO	17
DX-1711007-C001	Female	Fed	CYP2C19*1/*1	EM	Lambda z Last Points	120	h
DX-1711007-C001	Female	Fed	CYP2C19*1/*1	EM	Number of Points for Lambda z	9
DX-1711007-C001	Female	Fed	CYP2C19*1/*1	EM	R Squared Adjusted	0.994701
DX-1711007-C001	Female	Fed	CYP2C19*1/*1	EM	TMAX	5	h
DX-1711007-C001	Female	Fed	CYP2C19*1/*1	EM	Vz Obs by F	990184	mL
DX-1711007-C002	Female	Fed	CYP2C19*1/*2	IM	AUC Infinity Obs	363.962	h*ng/mL
DX-1711007-C002	Female	Fed	CYP2C19*1/*2	IM	AUC to Last Nonzero Conc	344.335	h*ng/mL
DX-1711007-C002	Female	Fed	CYP2C19*1/*2	IM	AUC %Extrapolation Obs	5.39272	%
DX-1711007-C002	Female	Fed	CYP2C19*1/*2	IM	Total CL Obs by F	27475.4	mL/h
DX-1711007-C002	Female	Fed	CYP2C19*1/*2	IM	CMAX	11.944	ng/mL
DX-1711007-C002	Female	Fed	CYP2C19*1/*2	IM	F	112.127
DX-1711007-C002	Female	Fed	CYP2C19*1/*2	IM	LAMZ	0.0254235	1/h
DX-1711007-C002	Female	Fed	CYP2C19*1/*2	IM	LAMZFO	9
DX-1711007-C002	Female	Fed	CYP2C19*1/*2	IM	Lambda z First Points	6	h
DX-1711007-C002	Female	Fed	CYP2C19*1/*2	IM	Half-Life Lambda z	27.264	h
DX-1711007-C002	Female	Fed	CYP2C19*1/*2	IM	LAMZLO	17
DX-1711007-C002	Female	Fed	CYP2C19*1/*2	IM	Lambda z Last Points	120	h
DX-1711007-C002	Female	Fed	CYP2C19*1/*2	IM	Number of Points for Lambda z	9
DX-1711007-C002	Female	Fed	CYP2C19*1/*2	IM	R Squared Adjusted	0.989317
DX-1711007-C002	Female	Fed	CYP2C19*1/*2	IM	TMAX	3.02	h
DX-1711007-C002	Female	Fed	CYP2C19*1/*2	IM	Vz Obs by F	1.08071e+06	mL
DX-1711007-C003	Male	Fed	CYP2C19*1/*1	EM	AUC Infinity Obs	268.145	h*ng/mL
DX-1711007-C003	Male	Fed	CYP2C19*1/*1	EM	AUC to Last Nonzero Conc	262.936	h*ng/mL
DX-1711007-C003	Male	Fed	CYP2C19*1/*1	EM	AUC %Extrapolation Obs	1.94253	%
DX-1711007-C003	Male	Fed	CYP2C19*1/*1	EM	Total CL Obs by F	37293.3	mL/h
DX-1711007-C003	Male	Fed	CYP2C19*1/*1	EM	CMAX	9.864	ng/mL
DX-1711007-C003	Male	Fed	CYP2C19*1/*1	EM	F	82.0612
DX-1711007-C003	Male	Fed	CYP2C19*1/*1	EM	LAMZ	0.0337891	1/h
DX-1711007-C003	Male	Fed	CYP2C19*1/*1	EM	LAMZFO	10
DX-1711007-C003	Male	Fed	CYP2C19*1/*1	EM	Lambda z First Points	7	h
DX-1711007-C003	Male	Fed	CYP2C19*1/*1	EM	Half-Life Lambda z	20.514	h
DX-1711007-C003	Male	Fed	CYP2C19*1/*1	EM	LAMZLO	17
DX-1711007-C003	Male	Fed	CYP2C19*1/*1	EM	Lambda z Last Points	120	h
DX-1711007-C003	Male	Fed	CYP2C19*1/*1	EM	Number of Points for Lambda z	8
DX-1711007-C003	Male	Fed	CYP2C19*1/*1	EM	R Squared Adjusted	0.998088
DX-1711007-C003	Male	Fed	CYP2C19*1/*1	EM	TMAX	4	h
DX-1711007-C003	Male	Fed	CYP2C19*1/*1	EM	Vz Obs by F	1.10371e+06	mL
DX-1711007-C004	Female	Fed	CYP2C19*1/*1	EM	AUC Infinity Obs	255.373	h*ng/mL
DX-1711007-C004	Female	Fed	CYP2C19*1/*1	EM	AUC to Last Nonzero Conc	250.654	h*ng/mL
DX-1711007-C004	Female	Fed	CYP2C19*1/*1	EM	AUC %Extrapolation Obs	1.84822	%
DX-1711007-C004	Female	Fed	CYP2C19*1/*1	EM	Total CL Obs by F	39158.4	mL/h
DX-1711007-C004	Female	Fed	CYP2C19*1/*1	EM	CMAX	10.279	ng/mL
DX-1711007-C004	Female	Fed	CYP2C19*1/*1	EM	F	102.179
DX-1711007-C004	Female	Fed	CYP2C19*1/*1	EM	LAMZ	0.0353825	1/h
DX-1711007-C004	Female	Fed	CYP2C19*1/*1	EM	LAMZFO	9
DX-1711007-C004	Female	Fed	CYP2C19*1/*1	EM	Lambda z First Points	6	h
DX-1711007-C004	Female	Fed	CYP2C19*1/*1	EM	Half-Life Lambda z	19.5901	h
DX-1711007-C004	Female	Fed	CYP2C19*1/*1	EM	LAMZLO	17
DX-1711007-C004	Female	Fed	CYP2C19*1/*1	EM	Lambda z Last Points	120	h
DX-1711007-C004	Female	Fed	CYP2C19*1/*1	EM	Number of Points for Lambda z	9
DX-1711007-C004	Female	Fed	CYP2C19*1/*1	EM	R Squared Adjusted	0.992154
DX-1711007-C004	Female	Fed	CYP2C19*1/*1	EM	TMAX	5	h
DX-1711007-C004	Female	Fed	CYP2C19*1/*1	EM	Vz Obs by F	1.10672e+06	mL
DX-1711007-C005	Male	Fed	CYP2C19*1/*2	IM	AUC Infinity Obs	325.273	h*ng/mL
DX-1711007-C005	Male	Fed	CYP2C19*1/*2	IM	AUC to Last Nonzero Conc	298.177	h*ng/mL
DX-1711007-C005	Male	Fed	CYP2C19*1/*2	IM	AUC %Extrapolation Obs	8.3304	%
DX-1711007-C005	Male	Fed	CYP2C19*1/*2	IM	Total CL Obs by F	30743.4	mL/h
DX-1711007-C005	Male	Fed	CYP2C19*1/*2	IM	CMAX	8.935	ng/mL
DX-1711007-C005	Male	Fed	CYP2C19*1/*2	IM	F	94.232
DX-1711007-C005	Male	Fed	CYP2C19*1/*2	IM	LAMZ	0.0213311	1/h
DX-1711007-C005	Male	Fed	CYP2C19*1/*2	IM	LAMZFO	8
DX-1711007-C005	Male	Fed	CYP2C19*1/*2	IM	Lambda z First Points	5	h
DX-1711007-C005	Male	Fed	CYP2C19*1/*2	IM	Half-Life Lambda z	32.4946	h
DX-1711007-C005	Male	Fed	CYP2C19*1/*2	IM	LAMZLO	17
DX-1711007-C005	Male	Fed	CYP2C19*1/*2	IM	Lambda z Last Points	120.02	h
DX-1711007-C005	Male	Fed	CYP2C19*1/*2	IM	Number of Points for Lambda z	10
DX-1711007-C005	Male	Fed	CYP2C19*1/*2	IM	R Squared Adjusted	0.996987
DX-1711007-C005	Male	Fed	CYP2C19*1/*2	IM	TMAX	2	h
DX-1711007-C005	Male	Fed	CYP2C19*1/*2	IM	Vz Obs by F	1.44124e+06	mL
DX-1711007-C006	Male	Fed	CYP2C19*1/*1	EM	AUC Infinity Obs	268.893	h*ng/mL
DX-1711007-C006	Male	Fed	CYP2C19*1/*1	EM	AUC to Last Nonzero Conc	261.618	h*ng/mL
DX-1711007-C006	Male	Fed	CYP2C19*1/*1	EM	AUC %Extrapolation Obs	2.70533	%
DX-1711007-C006	Male	Fed	CYP2C19*1/*1	EM	Total CL Obs by F	37189.5	mL/h
DX-1711007-C006	Male	Fed	CYP2C19*1/*1	EM	CMAX	8.427	ng/mL
DX-1711007-C006	Male	Fed	CYP2C19*1/*1	EM	F	109.123
DX-1711007-C006	Male	Fed	CYP2C19*1/*1	EM	LAMZ	0.0309302	1/h
DX-1711007-C006	Male	Fed	CYP2C19*1/*1	EM	LAMZFO	7
DX-1711007-C006	Male	Fed	CYP2C19*1/*1	EM	Lambda z First Points	4	h
DX-1711007-C006	Male	Fed	CYP2C19*1/*1	EM	Half-Life Lambda z	22.4101	h
DX-1711007-C006	Male	Fed	CYP2C19*1/*1	EM	LAMZLO	17
DX-1711007-C006	Male	Fed	CYP2C19*1/*1	EM	Lambda z Last Points	120	h
DX-1711007-C006	Male	Fed	CYP2C19*1/*1	EM	Number of Points for Lambda z	11
DX-1711007-C006	Male	Fed	CYP2C19*1/*1	EM	R Squared Adjusted	0.997122
DX-1711007-C006	Male	Fed	CYP2C19*1/*1	EM	TMAX	1.5	h
DX-1711007-C006	Male	Fed	CYP2C19*1/*1	EM	Vz Obs by F	1.20237e+06	mL
DX-1711007-C007	Male	Fed	CYP2C19*1/*2	IM	AUC Infinity Obs	473.473	h*ng/mL
DX-1711007-C007	Male	Fed	CYP2C19*1/*2	IM	AUC to Last Nonzero Conc	432.795	h*ng/mL
DX-1711007-C007	Male	Fed	CYP2C19*1/*2	IM	AUC %Extrapolation Obs	8.59136	%
DX-1711007-C007	Male	Fed	CYP2C19*1/*2	IM	Total CL Obs by F	21120.5	mL/h
DX-1711007-C007	Male	Fed	CYP2C19*1/*2	IM	CMAX	11.532	ng/mL
DX-1711007-C007	Male	Fed	CYP2C19*1/*2	IM	F	104.628
DX-1711007-C007	Male	Fed	CYP2C19*1/*2	IM	LAMZ	0.0204534	1/h
DX-1711007-C007	Male	Fed	CYP2C19*1/*2	IM	LAMZFO	14
DX-1711007-C007	Male	Fed	CYP2C19*1/*2	IM	Lambda z First Points	48	h
DX-1711007-C007	Male	Fed	CYP2C19*1/*2	IM	Half-Life Lambda z	33.8891	h
DX-1711007-C007	Male	Fed	CYP2C19*1/*2	IM	LAMZLO	17
DX-1711007-C007	Male	Fed	CYP2C19*1/*2	IM	Lambda z Last Points	120	h
DX-1711007-C007	Male	Fed	CYP2C19*1/*2	IM	Number of Points for Lambda z	4
DX-1711007-C007	Male	Fed	CYP2C19*1/*2	IM	R Squared Adjusted	0.999887
DX-1711007-C007	Male	Fed	CYP2C19*1/*2	IM	TMAX	3	h
DX-1711007-C007	Male	Fed	CYP2C19*1/*2	IM	Vz Obs by F	1.03262e+06	mL
DX-1711007-C008	Male	Fed	CYP2C19*1/*2	IM	AUC Infinity Obs	454.66	h*ng/mL
DX-1711007-C008	Male	Fed	CYP2C19*1/*2	IM	AUC to Last Nonzero Conc	410.804	h*ng/mL
DX-1711007-C008	Male	Fed	CYP2C19*1/*2	IM	AUC %Extrapolation Obs	9.64588	%
DX-1711007-C008	Male	Fed	CYP2C19*1/*2	IM	Total CL Obs by F	21994.5	mL/h
DX-1711007-C008	Male	Fed	CYP2C19*1/*2	IM	CMAX	10.163	ng/mL
DX-1711007-C008	Male	Fed	CYP2C19*1/*2	IM	F	94.7135
DX-1711007-C008	Male	Fed	CYP2C19*1/*2	IM	LAMZ	0.0193132	1/h
DX-1711007-C008	Male	Fed	CYP2C19*1/*2	IM	LAMZFO	10
DX-1711007-C008	Male	Fed	CYP2C19*1/*2	IM	Lambda z First Points	7	h
DX-1711007-C008	Male	Fed	CYP2C19*1/*2	IM	Half-Life Lambda z	35.8898	h
DX-1711007-C008	Male	Fed	CYP2C19*1/*2	IM	LAMZLO	17
DX-1711007-C008	Male	Fed	CYP2C19*1/*2	IM	Lambda z Last Points	120	h
DX-1711007-C008	Male	Fed	CYP2C19*1/*2	IM	Number of Points for Lambda z	8
DX-1711007-C008	Male	Fed	CYP2C19*1/*2	IM	R Squared Adjusted	0.998267
DX-1711007-C008	Male	Fed	CYP2C19*1/*2	IM	TMAX	3	h
DX-1711007-C008	Male	Fed	CYP2C19*1/*2	IM	Vz Obs by F	1.13883e+06	mL
DX-1711007-C009	Male	Fed	CYP2C19*1/*2	IM	AUC Infinity Obs	555.827	h*ng/mL
DX-1711007-C009	Male	Fed	CYP2C19*1/*2	IM	AUC to Last Nonzero Conc	505.545	h*ng/mL
DX-1711007-C009	Male	Fed	CYP2C19*1/*2	IM	AUC %Extrapolation Obs	9.04629	%
DX-1711007-C009	Male	Fed	CYP2C19*1/*2	IM	Total CL Obs by F	17991.2	mL/h
DX-1711007-C009	Male	Fed	CYP2C19*1/*2	IM	CMAX	17.236	ng/mL
DX-1711007-C009	Male	Fed	CYP2C19*1/*2	IM	F	90.0886
DX-1711007-C009	Male	Fed	CYP2C19*1/*2	IM	LAMZ	0.0203852	1/h
DX-1711007-C009	Male	Fed	CYP2C19*1/*2	IM	LAMZFO	10
DX-1711007-C009	Male	Fed	CYP2C19*1/*2	IM	Lambda z First Points	7	h
DX-1711007-C009	Male	Fed	CYP2C19*1/*2	IM	Half-Life Lambda z	34.0026	h
DX-1711007-C009	Male	Fed	CYP2C19*1/*2	IM	LAMZLO	17
DX-1711007-C009	Male	Fed	CYP2C19*1/*2	IM	Lambda z Last Points	120	h
DX-1711007-C009	Male	Fed	CYP2C19*1/*2	IM	Number of Points for Lambda z	8
DX-1711007-C009	Male	Fed	CYP2C19*1/*2	IM	R Squared Adjusted	0.996603
DX-1711007-C009	Male	Fed	CYP2C19*1/*2	IM	TMAX	2	h
DX-1711007-C009	Male	Fed	CYP2C19*1/*2	IM	Vz Obs by F	882565	mL
DX-1711007-C011	Female	Fed	CYP2C19*1/*3	IM	AUC Infinity Obs	640.149	h*ng/mL
DX-1711007-C011	Female	Fed	CYP2C19*1/*3	IM	AUC to Last Nonzero Conc	583.886	h*ng/mL
DX-1711007-C011	Female	Fed	CYP2C19*1/*3	IM	AUC %Extrapolation Obs	8.78908	%
DX-1711007-C011	Female	Fed	CYP2C19*1/*3	IM	Total CL Obs by F	15621.4	mL/h
DX-1711007-C011	Female	Fed	CYP2C19*1/*3	IM	CMAX	14.229	ng/mL
DX-1711007-C011	Female	Fed	CYP2C19*1/*3	IM	F	106.438
DX-1711007-C011	Female	Fed	CYP2C19*1/*3	IM	LAMZ	0.0211684	1/h
DX-1711007-C011	Female	Fed	CYP2C19*1/*3	IM	LAMZFO	9
DX-1711007-C011	Female	Fed	CYP2C19*1/*3	IM	Lambda z First Points	6	h
DX-1711007-C011	Female	Fed	CYP2C19*1/*3	IM	Half-Life Lambda z	32.7445	h
DX-1711007-C011	Female	Fed	CYP2C19*1/*3	IM	LAMZLO	17
DX-1711007-C011	Female	Fed	CYP2C19*1/*3	IM	Lambda z Last Points	120	h
DX-1711007-C011	Female	Fed	CYP2C19*1/*3	IM	Number of Points for Lambda z	9
DX-1711007-C011	Female	Fed	CYP2C19*1/*3	IM	R Squared Adjusted	0.993957
DX-1711007-C011	Female	Fed	CYP2C19*1/*3	IM	TMAX	5	h
DX-1711007-C011	Female	Fed	CYP2C19*1/*3	IM	Vz Obs by F	737958	mL
DX-1711007-C012	Male	Fed	CYP2C19*1/*2	IM	AUC Infinity Obs	829.288	h*ng/mL
DX-1711007-C012	Male	Fed	CYP2C19*1/*2	IM	AUC to Last Nonzero Conc	677.77	h*ng/mL
DX-1711007-C012	Male	Fed	CYP2C19*1/*2	IM	AUC %Extrapolation Obs	18.2708	%
DX-1711007-C012	Male	Fed	CYP2C19*1/*2	IM	Total CL Obs by F	12058.5	mL/h
DX-1711007-C012	Male	Fed	CYP2C19*1/*2	IM	CMAX	17.66	ng/mL
DX-1711007-C012	Male	Fed	CYP2C19*1/*2	IM	F	98.2879
DX-1711007-C012	Male	Fed	CYP2C19*1/*2	IM	LAMZ	0.0144207	1/h
DX-1711007-C012	Male	Fed	CYP2C19*1/*2	IM	LAMZFO	8
DX-1711007-C012	Male	Fed	CYP2C19*1/*2	IM	Lambda z First Points	5	h
DX-1711007-C012	Male	Fed	CYP2C19*1/*2	IM	Half-Life Lambda z	48.066	h
DX-1711007-C012	Male	Fed	CYP2C19*1/*2	IM	LAMZLO	17
DX-1711007-C012	Male	Fed	CYP2C19*1/*2	IM	Lambda z Last Points	120.38	h
DX-1711007-C012	Male	Fed	CYP2C19*1/*2	IM	Number of Points for Lambda z	10
DX-1711007-C012	Male	Fed	CYP2C19*1/*2	IM	R Squared Adjusted	0.993151
DX-1711007-C012	Male	Fed	CYP2C19*1/*2	IM	TMAX	1.5	h
DX-1711007-C012	Male	Fed	CYP2C19*1/*2	IM	Vz Obs by F	836194	mL
DX-1711007-C014	Male	Fed	CYP2C19*3/*3	PM	AUC Infinity Obs	1174.17	h*ng/mL
DX-1711007-C014	Male	Fed	CYP2C19*3/*3	PM	AUC to Last Nonzero Conc	892.132	h*ng/mL
DX-1711007-C014	Male	Fed	CYP2C19*3/*3	PM	AUC %Extrapolation Obs	24.0203	%
DX-1711007-C014	Male	Fed	CYP2C19*3/*3	PM	Total CL Obs by F	8516.64	mL/h
DX-1711007-C014	Male	Fed	CYP2C19*3/*3	PM	CMAX	15.655	ng/mL
DX-1711007-C014	Male	Fed	CYP2C19*3/*3	PM	F	96.4309
DX-1711007-C014	Male	Fed	CYP2C19*3/*3	PM	LAMZ	0.0121685	1/h
DX-1711007-C014	Male	Fed	CYP2C19*3/*3	PM	LAMZFO	8
DX-1711007-C014	Male	Fed	CYP2C19*3/*3	PM	Lambda z First Points	5	h
DX-1711007-C014	Male	Fed	CYP2C19*3/*3	PM	Half-Life Lambda z	56.9625	h
DX-1711007-C014	Male	Fed	CYP2C19*3/*3	PM	LAMZLO	17
DX-1711007-C014	Male	Fed	CYP2C19*3/*3	PM	Lambda z Last Points	120.07	h
DX-1711007-C014	Male	Fed	CYP2C19*3/*3	PM	Number of Points for Lambda z	10
DX-1711007-C014	Male	Fed	CYP2C19*3/*3	PM	R Squared Adjusted	0.974058
DX-1711007-C014	Male	Fed	CYP2C19*3/*3	PM	TMAX	4	h
DX-1711007-C014	Male	Fed	CYP2C19*3/*3	PM	Vz Obs by F	699894	mL
DX-1711007-C015	Male	Fed	CYP2C19*1/*2	IM	AUC Infinity Obs	463.487	h*ng/mL
DX-1711007-C015	Male	Fed	CYP2C19*1/*2	IM	AUC to Last Nonzero Conc	433.469	h*ng/mL
DX-1711007-C015	Male	Fed	CYP2C19*1/*2	IM	AUC %Extrapolation Obs	6.47657	%
DX-1711007-C015	Male	Fed	CYP2C19*1/*2	IM	Total CL Obs by F	21575.6	mL/h
DX-1711007-C015	Male	Fed	CYP2C19*1/*2	IM	CMAX	10.888	ng/mL
DX-1711007-C015	Male	Fed	CYP2C19*1/*2	IM	F	106.066
DX-1711007-C015	Male	Fed	CYP2C19*1/*2	IM	LAMZ	0.0234525	1/h
DX-1711007-C015	Male	Fed	CYP2C19*1/*2	IM	LAMZFO	9
DX-1711007-C015	Male	Fed	CYP2C19*1/*2	IM	Lambda z First Points	6	h
DX-1711007-C015	Male	Fed	CYP2C19*1/*2	IM	Half-Life Lambda z	29.5553	h
DX-1711007-C015	Male	Fed	CYP2C19*1/*2	IM	LAMZLO	17
DX-1711007-C015	Male	Fed	CYP2C19*1/*2	IM	Lambda z Last Points	120	h
DX-1711007-C015	Male	Fed	CYP2C19*1/*2	IM	Number of Points for Lambda z	9
DX-1711007-C015	Male	Fed	CYP2C19*1/*2	IM	R Squared Adjusted	0.998351
DX-1711007-C015	Male	Fed	CYP2C19*1/*2	IM	TMAX	5	h
DX-1711007-C015	Male	Fed	CYP2C19*1/*2	IM	Vz Obs by F	919968	mL
DX-1711007-C016	Male	Fed	CYP2C19*1/*2	IM	AUC Infinity Obs	748.825	h*ng/mL
DX-1711007-C016	Male	Fed	CYP2C19*1/*2	IM	AUC to Last Nonzero Conc	649.899	h*ng/mL
DX-1711007-C016	Male	Fed	CYP2C19*1/*2	IM	AUC %Extrapolation Obs	13.2108	%
DX-1711007-C016	Male	Fed	CYP2C19*1/*2	IM	Total CL Obs by F	13354.3	mL/h
DX-1711007-C016	Male	Fed	CYP2C19*1/*2	IM	CMAX	12.548	ng/mL
DX-1711007-C016	Male	Fed	CYP2C19*1/*2	IM	F	104.065
DX-1711007-C016	Male	Fed	CYP2C19*1/*2	IM	LAMZ	0.0175081	1/h
DX-1711007-C016	Male	Fed	CYP2C19*1/*2	IM	LAMZFO	9
DX-1711007-C016	Male	Fed	CYP2C19*1/*2	IM	Lambda z First Points	6	h
DX-1711007-C016	Male	Fed	CYP2C19*1/*2	IM	Half-Life Lambda z	39.5901	h
DX-1711007-C016	Male	Fed	CYP2C19*1/*2	IM	LAMZLO	17
DX-1711007-C016	Male	Fed	CYP2C19*1/*2	IM	Lambda z Last Points	120	h
DX-1711007-C016	Male	Fed	CYP2C19*1/*2	IM	Number of Points for Lambda z	9
DX-1711007-C016	Male	Fed	CYP2C19*1/*2	IM	R Squared Adjusted	0.997619
DX-1711007-C016	Male	Fed	CYP2C19*1/*2	IM	TMAX	5	h
DX-1711007-C016	Male	Fed	CYP2C19*1/*2	IM	Vz Obs by F	762747	mL
DX-1711007-C018	Male	Fed	CYP2C19*2/*2	PM	AUC Infinity Obs	786.355	h*ng/mL
DX-1711007-C018	Male	Fed	CYP2C19*2/*2	PM	AUC to Last Nonzero Conc	624.711	h*ng/mL
DX-1711007-C018	Male	Fed	CYP2C19*2/*2	PM	AUC %Extrapolation Obs	20.5561	%
DX-1711007-C018	Male	Fed	CYP2C19*2/*2	PM	Total CL Obs by F	12716.9	mL/h
DX-1711007-C018	Male	Fed	CYP2C19*2/*2	PM	CMAX	14.082	ng/mL
DX-1711007-C018	Male	Fed	CYP2C19*2/*2	PM	F	111.771
DX-1711007-C018	Male	Fed	CYP2C19*2/*2	PM	LAMZ	0.0129296	1/h
DX-1711007-C018	Male	Fed	CYP2C19*2/*2	PM	LAMZFO	14
DX-1711007-C018	Male	Fed	CYP2C19*2/*2	PM	Lambda z First Points	48	h
DX-1711007-C018	Male	Fed	CYP2C19*2/*2	PM	Half-Life Lambda z	53.6092	h
DX-1711007-C018	Male	Fed	CYP2C19*2/*2	PM	LAMZLO	17
DX-1711007-C018	Male	Fed	CYP2C19*2/*2	PM	Lambda z Last Points	120	h
DX-1711007-C018	Male	Fed	CYP2C19*2/*2	PM	Number of Points for Lambda z	4
DX-1711007-C018	Male	Fed	CYP2C19*2/*2	PM	R Squared Adjusted	0.998098
DX-1711007-C018	Male	Fed	CYP2C19*2/*2	PM	TMAX	4	h
DX-1711007-C018	Male	Fed	CYP2C19*2/*2	PM	Vz Obs by F	983547	mL
DX-1711007-C019	Female	Fed	CYP2C19*1/*2	IM	AUC Infinity Obs	555.18	h*ng/mL
DX-1711007-C019	Female	Fed	CYP2C19*1/*2	IM	AUC to Last Nonzero Conc	501.449	h*ng/mL
DX-1711007-C019	Female	Fed	CYP2C19*1/*2	IM	AUC %Extrapolation Obs	9.67812	%
DX-1711007-C019	Female	Fed	CYP2C19*1/*2	IM	Total CL Obs by F	18012.2	mL/h
DX-1711007-C019	Female	Fed	CYP2C19*1/*2	IM	CMAX	9.972	ng/mL
DX-1711007-C019	Female	Fed	CYP2C19*1/*2	IM	F	107.026
DX-1711007-C019	Female	Fed	CYP2C19*1/*2	IM	LAMZ	0.0201187	1/h
DX-1711007-C019	Female	Fed	CYP2C19*1/*2	IM	LAMZFO	13
DX-1711007-C019	Female	Fed	CYP2C19*1/*2	IM	Lambda z First Points	24	h
DX-1711007-C019	Female	Fed	CYP2C19*1/*2	IM	Half-Life Lambda z	34.4528	h
DX-1711007-C019	Female	Fed	CYP2C19*1/*2	IM	LAMZLO	17
DX-1711007-C019	Female	Fed	CYP2C19*1/*2	IM	Lambda z Last Points	120	h
DX-1711007-C019	Female	Fed	CYP2C19*1/*2	IM	Number of Points for Lambda z	5
DX-1711007-C019	Female	Fed	CYP2C19*1/*2	IM	R Squared Adjusted	0.998565
DX-1711007-C019	Female	Fed	CYP2C19*1/*2	IM	TMAX	12	h
DX-1711007-C019	Female	Fed	CYP2C19*1/*2	IM	Vz Obs by F	895293	mL
DX-1711007-C020	Male	Fed	CYP2C19*1/*2	IM	AUC Infinity Obs	509.75	h*ng/mL
DX-1711007-C020	Male	Fed	CYP2C19*1/*2	IM	AUC to Last Nonzero Conc	474.836	h*ng/mL
DX-1711007-C020	Male	Fed	CYP2C19*1/*2	IM	AUC %Extrapolation Obs	6.84926	%
DX-1711007-C020	Male	Fed	CYP2C19*1/*2	IM	Total CL Obs by F	19617.5	mL/h
DX-1711007-C020	Male	Fed	CYP2C19*1/*2	IM	CMAX	14.998	ng/mL
DX-1711007-C020	Male	Fed	CYP2C19*1/*2	IM	F	99.6236
DX-1711007-C020	Male	Fed	CYP2C19*1/*2	IM	LAMZ	0.0236581	1/h
DX-1711007-C020	Male	Fed	CYP2C19*1/*2	IM	LAMZFO	9
DX-1711007-C020	Male	Fed	CYP2C19*1/*2	IM	Lambda z First Points	6	h
DX-1711007-C020	Male	Fed	CYP2C19*1/*2	IM	Half-Life Lambda z	29.2985	h
DX-1711007-C020	Male	Fed	CYP2C19*1/*2	IM	LAMZLO	17
DX-1711007-C020	Male	Fed	CYP2C19*1/*2	IM	Lambda z Last Points	120	h
DX-1711007-C020	Male	Fed	CYP2C19*1/*2	IM	Number of Points for Lambda z	9
DX-1711007-C020	Male	Fed	CYP2C19*1/*2	IM	R Squared Adjusted	0.991489
DX-1711007-C020	Male	Fed	CYP2C19*1/*2	IM	TMAX	5	h
DX-1711007-C020	Male	Fed	CYP2C19*1/*2	IM	Vz Obs by F	829208	mL
DX-1711007-C021	Male	Fed	CYP2C19*1/*1	EM	AUC Infinity Obs	361.994	h*ng/mL
DX-1711007-C021	Male	Fed	CYP2C19*1/*1	EM	AUC to Last Nonzero Conc	346.249	h*ng/mL
DX-1711007-C021	Male	Fed	CYP2C19*1/*1	EM	AUC %Extrapolation Obs	4.3497	%
DX-1711007-C021	Male	Fed	CYP2C19*1/*1	EM	Total CL Obs by F	27624.7	mL/h
DX-1711007-C021	Male	Fed	CYP2C19*1/*1	EM	CMAX	11.655	ng/mL
DX-1711007-C021	Male	Fed	CYP2C19*1/*1	EM	F	97.7971
DX-1711007-C021	Male	Fed	CYP2C19*1/*1	EM	LAMZ	0.0264199	1/h
DX-1711007-C021	Male	Fed	CYP2C19*1/*1	EM	LAMZFO	9
DX-1711007-C021	Male	Fed	CYP2C19*1/*1	EM	Lambda z First Points	6	h
DX-1711007-C021	Male	Fed	CYP2C19*1/*1	EM	Half-Life Lambda z	26.2358	h
DX-1711007-C021	Male	Fed	CYP2C19*1/*1	EM	LAMZLO	17
DX-1711007-C021	Male	Fed	CYP2C19*1/*1	EM	Lambda z Last Points	120	h
DX-1711007-C021	Male	Fed	CYP2C19*1/*1	EM	Number of Points for Lambda z	9
DX-1711007-C021	Male	Fed	CYP2C19*1/*1	EM	R Squared Adjusted	0.999398
DX-1711007-C021	Male	Fed	CYP2C19*1/*1	EM	TMAX	2	h
DX-1711007-C021	Male	Fed	CYP2C19*1/*1	EM	Vz Obs by F	1.0456e+06	mL
DX-1711007-C022	Male	Fed	CYP2C19*1/*2	IM	AUC Infinity Obs	563.374	h*ng/mL
DX-1711007-C022	Male	Fed	CYP2C19*1/*2	IM	AUC to Last Nonzero Conc	488.497	h*ng/mL
DX-1711007-C022	Male	Fed	CYP2C19*1/*2	IM	AUC %Extrapolation Obs	13.2908	%
DX-1711007-C022	Male	Fed	CYP2C19*1/*2	IM	Total CL Obs by F	17750.2	mL/h
DX-1711007-C022	Male	Fed	CYP2C19*1/*2	IM	CMAX	9.513	ng/mL
DX-1711007-C022	Male	Fed	CYP2C19*1/*2	IM	F	110.797
DX-1711007-C022	Male	Fed	CYP2C19*1/*2	IM	LAMZ	0.016614	1/h
DX-1711007-C022	Male	Fed	CYP2C19*1/*2	IM	LAMZFO	14
DX-1711007-C022	Male	Fed	CYP2C19*1/*2	IM	Lambda z First Points	48	h
DX-1711007-C022	Male	Fed	CYP2C19*1/*2	IM	Half-Life Lambda z	41.7208	h
DX-1711007-C022	Male	Fed	CYP2C19*1/*2	IM	LAMZLO	17
DX-1711007-C022	Male	Fed	CYP2C19*1/*2	IM	Lambda z Last Points	120	h
DX-1711007-C022	Male	Fed	CYP2C19*1/*2	IM	Number of Points for Lambda z	4
DX-1711007-C022	Male	Fed	CYP2C19*1/*2	IM	R Squared Adjusted	0.996809
DX-1711007-C022	Male	Fed	CYP2C19*1/*2	IM	TMAX	7	h
DX-1711007-C022	Male	Fed	CYP2C19*1/*2	IM	Vz Obs by F	1.06839e+06	mL
DX-1711007-C023	Male	Fed	CYP2C19*1/*1	EM	AUC Infinity Obs	393.908	h*ng/mL
DX-1711007-C023	Male	Fed	CYP2C19*1/*1	EM	AUC to Last Nonzero Conc	380.079	h*ng/mL
DX-1711007-C023	Male	Fed	CYP2C19*1/*1	EM	AUC %Extrapolation Obs	3.51049	%
DX-1711007-C023	Male	Fed	CYP2C19*1/*1	EM	Total CL Obs by F	25386.7	mL/h
DX-1711007-C023	Male	Fed	CYP2C19*1/*1	EM	CMAX	17.749	ng/mL
DX-1711007-C023	Male	Fed	CYP2C19*1/*1	EM	F	93.1683
DX-1711007-C023	Male	Fed	CYP2C19*1/*1	EM	LAMZ	0.0274803	1/h
DX-1711007-C023	Male	Fed	CYP2C19*1/*1	EM	LAMZFO	10
DX-1711007-C023	Male	Fed	CYP2C19*1/*1	EM	Lambda z First Points	7	h
DX-1711007-C023	Male	Fed	CYP2C19*1/*1	EM	Half-Life Lambda z	25.2235	h
DX-1711007-C023	Male	Fed	CYP2C19*1/*1	EM	LAMZLO	17
DX-1711007-C023	Male	Fed	CYP2C19*1/*1	EM	Lambda z Last Points	120	h
DX-1711007-C023	Male	Fed	CYP2C19*1/*1	EM	Number of Points for Lambda z	8
DX-1711007-C023	Male	Fed	CYP2C19*1/*1	EM	R Squared Adjusted	0.998287
DX-1711007-C023	Male	Fed	CYP2C19*1/*1	EM	TMAX	1	h
DX-1711007-C023	Male	Fed	CYP2C19*1/*1	EM	Vz Obs by F	923814	mL
DX-1711007-C024	Male	Fed	CYP2C19*1/*1	EM	AUC Infinity Obs	409.915	h*ng/mL
DX-1711007-C024	Male	Fed	CYP2C19*1/*1	EM	AUC to Last Nonzero Conc	392.676	h*ng/mL
DX-1711007-C024	Male	Fed	CYP2C19*1/*1	EM	AUC %Extrapolation Obs	4.20561	%
DX-1711007-C024	Male	Fed	CYP2C19*1/*1	EM	Total CL Obs by F	24395.3	mL/h
DX-1711007-C024	Male	Fed	CYP2C19*1/*1	EM	CMAX	13.095	ng/mL
DX-1711007-C024	Male	Fed	CYP2C19*1/*1	EM	F	107.022
DX-1711007-C024	Male	Fed	CYP2C19*1/*1	EM	LAMZ	0.026451	1/h
DX-1711007-C024	Male	Fed	CYP2C19*1/*1	EM	LAMZFO	13
DX-1711007-C024	Male	Fed	CYP2C19*1/*1	EM	Lambda z First Points	24	h
DX-1711007-C024	Male	Fed	CYP2C19*1/*1	EM	Half-Life Lambda z	26.2049	h
DX-1711007-C024	Male	Fed	CYP2C19*1/*1	EM	LAMZLO	17
DX-1711007-C024	Male	Fed	CYP2C19*1/*1	EM	Lambda z Last Points	120.45	h
DX-1711007-C024	Male	Fed	CYP2C19*1/*1	EM	Number of Points for Lambda z	5
DX-1711007-C024	Male	Fed	CYP2C19*1/*1	EM	R Squared Adjusted	0.99932
DX-1711007-C024	Male	Fed	CYP2C19*1/*1	EM	TMAX	5	h
DX-1711007-C024	Male	Fed	CYP2C19*1/*1	EM	Vz Obs by F	922282	mL
DX-1711007-C113	Male	Fed	CYP2C19*1/*2	IM	AUC Infinity Obs	499.972	h*ng/mL
DX-1711007-C113	Male	Fed	CYP2C19*1/*2	IM	AUC to Last Nonzero Conc	456.574	h*ng/mL
DX-1711007-C113	Male	Fed	CYP2C19*1/*2	IM	AUC %Extrapolation Obs	8.68016	%
DX-1711007-C113	Male	Fed	CYP2C19*1/*2	IM	Total CL Obs by F	20001.1	mL/h
DX-1711007-C113	Male	Fed	CYP2C19*1/*2	IM	CMAX	15.072	ng/mL
DX-1711007-C113	Male	Fed	CYP2C19*1/*2	IM	F	94.948
DX-1711007-C113	Male	Fed	CYP2C19*1/*2	IM	LAMZ	0.0196551	1/h
DX-1711007-C113	Male	Fed	CYP2C19*1/*2	IM	LAMZFO	9
DX-1711007-C113	Male	Fed	CYP2C19*1/*2	IM	Lambda z First Points	6	h
DX-1711007-C113	Male	Fed	CYP2C19*1/*2	IM	Half-Life Lambda z	35.2655	h
DX-1711007-C113	Male	Fed	CYP2C19*1/*2	IM	LAMZLO	17
DX-1711007-C113	Male	Fed	CYP2C19*1/*2	IM	Lambda z Last Points	120	h
DX-1711007-C113	Male	Fed	CYP2C19*1/*2	IM	Number of Points for Lambda z	9
DX-1711007-C113	Male	Fed	CYP2C19*1/*2	IM	R Squared Adjusted	0.991805
DX-1711007-C113	Male	Fed	CYP2C19*1/*2	IM	TMAX	1.5	h
DX-1711007-C113	Male	Fed	CYP2C19*1/*2	IM	Vz Obs by F	1.0176e+06	mL
DX-1711007-C117	Male	Fed	CYP2C19*2/*2	PM	AUC Infinity Obs	584.813	h*ng/mL
DX-1711007-C117	Male	Fed	CYP2C19*2/*2	PM	AUC to Last Nonzero Conc	513.03	h*ng/mL
DX-1711007-C117	Male	Fed	CYP2C19*2/*2	PM	AUC %Extrapolation Obs	12.2746	%
DX-1711007-C117	Male	Fed	CYP2C19*2/*2	PM	Total CL Obs by F	17099.5	mL/h
DX-1711007-C117	Male	Fed	CYP2C19*2/*2	PM	CMAX	11.619	ng/mL
DX-1711007-C117	Male	Fed	CYP2C19*2/*2	PM	F	99.2189
DX-1711007-C117	Male	Fed	CYP2C19*2/*2	PM	LAMZ	0.0176642	1/h
DX-1711007-C117	Male	Fed	CYP2C19*2/*2	PM	LAMZFO	11
DX-1711007-C117	Male	Fed	CYP2C19*2/*2	PM	Lambda z First Points	8	h
DX-1711007-C117	Male	Fed	CYP2C19*2/*2	PM	Half-Life Lambda z	39.2402	h
DX-1711007-C117	Male	Fed	CYP2C19*2/*2	PM	LAMZLO	17
DX-1711007-C117	Male	Fed	CYP2C19*2/*2	PM	Lambda z Last Points	120	h
DX-1711007-C117	Male	Fed	CYP2C19*2/*2	PM	Number of Points for Lambda z	7
DX-1711007-C117	Male	Fed	CYP2C19*2/*2	PM	R Squared Adjusted	0.999882
DX-1711007-C117	Male	Fed	CYP2C19*2/*2	PM	TMAX	4	h
DX-1711007-C117	Male	Fed	CYP2C19*2/*2	PM	Vz Obs by F	968030	mL
DX-1711007-K001	Male	Fasting	CYP2C19*1/*2	IM	AUC Infinity Obs	432.267	h*ng/mL
DX-1711007-K001	Male	Fasting	CYP2C19*1/*2	IM	AUC to Last Nonzero Conc	401.92	h*ng/mL
DX-1711007-K001	Male	Fasting	CYP2C19*1/*2	IM	AUC %Extrapolation Obs	7.02057	%
DX-1711007-K001	Male	Fasting	CYP2C19*1/*2	IM	Total CL Obs by F	23133.8	mL/h
DX-1711007-K001	Male	Fasting	CYP2C19*1/*2	IM	CMAX	8.507	ng/mL
DX-1711007-K001	Male	Fasting	CYP2C19*1/*2	IM	F	94.6559
DX-1711007-K001	Male	Fasting	CYP2C19*1/*2	IM	LAMZ	0.0240875	1/h
DX-1711007-K001	Male	Fasting	CYP2C19*1/*2	IM	LAMZFO	15
DX-1711007-K001	Male	Fasting	CYP2C19*1/*2	IM	Lambda z First Points	72	h
DX-1711007-K001	Male	Fasting	CYP2C19*1/*2	IM	Half-Life Lambda z	28.7762	h
DX-1711007-K001	Male	Fasting	CYP2C19*1/*2	IM	LAMZLO	17
DX-1711007-K001	Male	Fasting	CYP2C19*1/*2	IM	Lambda z Last Points	120	h
DX-1711007-K001	Male	Fasting	CYP2C19*1/*2	IM	Number of Points for Lambda z	3
DX-1711007-K001	Male	Fasting	CYP2C19*1/*2	IM	R Squared Adjusted	0.995441
DX-1711007-K001	Male	Fasting	CYP2C19*1/*2	IM	TMAX	8	h
DX-1711007-K001	Male	Fasting	CYP2C19*1/*2	IM	Vz Obs by F	960407	mL
DX-1711007-K002	Male	Fasting	CYP2C19*1/*2	IM	AUC Infinity Obs	437.268	h*ng/mL
DX-1711007-K002	Male	Fasting	CYP2C19*1/*2	IM	AUC to Last Nonzero Conc	414.293	h*ng/mL
DX-1711007-K002	Male	Fasting	CYP2C19*1/*2	IM	AUC %Extrapolation Obs	5.25409	%
DX-1711007-K002	Male	Fasting	CYP2C19*1/*2	IM	Total CL Obs by F	22869.3	mL/h
DX-1711007-K002	Male	Fasting	CYP2C19*1/*2	IM	CMAX	17.456	ng/mL
DX-1711007-K002	Male	Fasting	CYP2C19*1/*2	IM	F	97.5676
DX-1711007-K002	Male	Fasting	CYP2C19*1/*2	IM	LAMZ	0.0264207	1/h
DX-1711007-K002	Male	Fasting	CYP2C19*1/*2	IM	LAMZFO	7
DX-1711007-K002	Male	Fasting	CYP2C19*1/*2	IM	Lambda z First Points	4	h
DX-1711007-K002	Male	Fasting	CYP2C19*1/*2	IM	Half-Life Lambda z	26.235	h
DX-1711007-K002	Male	Fasting	CYP2C19*1/*2	IM	LAMZLO	17
DX-1711007-K002	Male	Fasting	CYP2C19*1/*2	IM	Lambda z Last Points	120	h
DX-1711007-K002	Male	Fasting	CYP2C19*1/*2	IM	Number of Points for Lambda z	11
DX-1711007-K002	Male	Fasting	CYP2C19*1/*2	IM	R Squared Adjusted	0.987596
DX-1711007-K002	Male	Fasting	CYP2C19*1/*2	IM	TMAX	1.5	h
DX-1711007-K002	Male	Fasting	CYP2C19*1/*2	IM	Vz Obs by F	865583	mL
DX-1711007-K003	Male	Fasting	CYP2C19*1/*17	UM	AUC Infinity Obs	393.12	h*ng/mL
DX-1711007-K003	Male	Fasting	CYP2C19*1/*17	UM	AUC to Last Nonzero Conc	358.997	h*ng/mL
DX-1711007-K003	Male	Fasting	CYP2C19*1/*17	UM	AUC %Extrapolation Obs	8.68	%
DX-1711007-K003	Male	Fasting	CYP2C19*1/*17	UM	Total CL Obs by F	25437.5	mL/h
DX-1711007-K003	Male	Fasting	CYP2C19*1/*17	UM	CMAX	9.084	ng/mL
DX-1711007-K003	Male	Fasting	CYP2C19*1/*17	UM	F	106.499
DX-1711007-K003	Male	Fasting	CYP2C19*1/*17	UM	LAMZ	0.0202504	1/h
DX-1711007-K003	Male	Fasting	CYP2C19*1/*17	UM	LAMZFO	13
DX-1711007-K003	Male	Fasting	CYP2C19*1/*17	UM	Lambda z First Points	24	h
DX-1711007-K003	Male	Fasting	CYP2C19*1/*17	UM	Half-Life Lambda z	34.2288	h
DX-1711007-K003	Male	Fasting	CYP2C19*1/*17	UM	LAMZLO	17
DX-1711007-K003	Male	Fasting	CYP2C19*1/*17	UM	Lambda z Last Points	120	h
DX-1711007-K003	Male	Fasting	CYP2C19*1/*17	UM	Number of Points for Lambda z	4
DX-1711007-K003	Male	Fasting	CYP2C19*1/*17	UM	R Squared Adjusted	0.993901
DX-1711007-K003	Male	Fasting	CYP2C19*1/*17	UM	TMAX	3	h
DX-1711007-K003	Male	Fasting	CYP2C19*1/*17	UM	Vz Obs by F	1.25615e+06	mL
DX-1711007-K004	Female	Fasting	CYP2C19*1/*3	IM	AUC Infinity Obs	447.923	h*ng/mL
DX-1711007-K004	Female	Fasting	CYP2C19*1/*3	IM	AUC to Last Nonzero Conc	419.45	h*ng/mL
DX-1711007-K004	Female	Fasting	CYP2C19*1/*3	IM	AUC %Extrapolation Obs	6.35667	%
DX-1711007-K004	Female	Fasting	CYP2C19*1/*3	IM	Total CL Obs by F	22325.3	mL/h
DX-1711007-K004	Female	Fasting	CYP2C19*1/*3	IM	CMAX	10.756	ng/mL
DX-1711007-K004	Female	Fasting	CYP2C19*1/*3	IM	F	102.647
DX-1711007-K004	Female	Fasting	CYP2C19*1/*3	IM	LAMZ	0.0240227	1/h
DX-1711007-K004	Female	Fasting	CYP2C19*1/*3	IM	LAMZFO	15
DX-1711007-K004	Female	Fasting	CYP2C19*1/*3	IM	Lambda z First Points	72.48	h
DX-1711007-K004	Female	Fasting	CYP2C19*1/*3	IM	Half-Life Lambda z	28.8538	h
DX-1711007-K004	Female	Fasting	CYP2C19*1/*3	IM	LAMZLO	17
DX-1711007-K004	Female	Fasting	CYP2C19*1/*3	IM	Lambda z Last Points	120	h
DX-1711007-K004	Female	Fasting	CYP2C19*1/*3	IM	Number of Points for Lambda z	3
DX-1711007-K004	Female	Fasting	CYP2C19*1/*3	IM	R Squared Adjusted	0.999879
DX-1711007-K004	Female	Fasting	CYP2C19*1/*3	IM	TMAX	3	h
DX-1711007-K004	Female	Fasting	CYP2C19*1/*3	IM	Vz Obs by F	929338	mL
DX-1711007-K005	Male	Fasting	CYP2C19*1/*2	IM	AUC Infinity Obs	759.551	h*ng/mL
DX-1711007-K005	Male	Fasting	CYP2C19*1/*2	IM	AUC to Last Nonzero Conc	628.629	h*ng/mL
DX-1711007-K005	Male	Fasting	CYP2C19*1/*2	IM	AUC %Extrapolation Obs	17.2367	%
DX-1711007-K005	Male	Fasting	CYP2C19*1/*2	IM	Total CL Obs by F	13165.7	mL/h
DX-1711007-K005	Male	Fasting	CYP2C19*1/*2	IM	CMAX	12.376	ng/mL
DX-1711007-K005	Male	Fasting	CYP2C19*1/*2	IM	F	98.3364
DX-1711007-K005	Male	Fasting	CYP2C19*1/*2	IM	LAMZ	0.0153145	1/h
DX-1711007-K005	Male	Fasting	CYP2C19*1/*2	IM	LAMZFO	11
DX-1711007-K005	Male	Fasting	CYP2C19*1/*2	IM	Lambda z First Points	8	h
DX-1711007-K005	Male	Fasting	CYP2C19*1/*2	IM	Half-Life Lambda z	45.2609	h
DX-1711007-K005	Male	Fasting	CYP2C19*1/*2	IM	LAMZLO	17
DX-1711007-K005	Male	Fasting	CYP2C19*1/*2	IM	Lambda z Last Points	120	h
DX-1711007-K005	Male	Fasting	CYP2C19*1/*2	IM	Number of Points for Lambda z	7
DX-1711007-K005	Male	Fasting	CYP2C19*1/*2	IM	R Squared Adjusted	0.993984
DX-1711007-K005	Male	Fasting	CYP2C19*1/*2	IM	TMAX	5	h
DX-1711007-K005	Male	Fasting	CYP2C19*1/*2	IM	Vz Obs by F	859688	mL
DX-1711007-K006	Male	Fasting	CYP2C19*1/*2	IM	AUC Infinity Obs	326.389	h*ng/mL
DX-1711007-K006	Male	Fasting	CYP2C19*1/*2	IM	AUC to Last Nonzero Conc	298.07	h*ng/mL
DX-1711007-K006	Male	Fasting	CYP2C19*1/*2	IM	AUC %Extrapolation Obs	8.67647	%
DX-1711007-K006	Male	Fasting	CYP2C19*1/*2	IM	Total CL Obs by F	30638.3	mL/h
DX-1711007-K006	Male	Fasting	CYP2C19*1/*2	IM	CMAX	8.089	ng/mL
DX-1711007-K006	Male	Fasting	CYP2C19*1/*2	IM	F	83.7673
DX-1711007-K006	Male	Fasting	CYP2C19*1/*2	IM	LAMZ	0.0214343	1/h
DX-1711007-K006	Male	Fasting	CYP2C19*1/*2	IM	LAMZFO	8
DX-1711007-K006	Male	Fasting	CYP2C19*1/*2	IM	Lambda z First Points	5	h
DX-1711007-K006	Male	Fasting	CYP2C19*1/*2	IM	Half-Life Lambda z	32.3382	h
DX-1711007-K006	Male	Fasting	CYP2C19*1/*2	IM	LAMZLO	17
DX-1711007-K006	Male	Fasting	CYP2C19*1/*2	IM	Lambda z Last Points	120.08	h
DX-1711007-K006	Male	Fasting	CYP2C19*1/*2	IM	Number of Points for Lambda z	10
DX-1711007-K006	Male	Fasting	CYP2C19*1/*2	IM	R Squared Adjusted	0.99357
DX-1711007-K006	Male	Fasting	CYP2C19*1/*2	IM	TMAX	2	h
DX-1711007-K006	Male	Fasting	CYP2C19*1/*2	IM	Vz Obs by F	1.4294e+06	mL
DX-1711007-K007	Male	Fasting	CYP2C19*1/*2	IM	AUC Infinity Obs	558.302	h*ng/mL
DX-1711007-K007	Male	Fasting	CYP2C19*1/*2	IM	AUC to Last Nonzero Conc	513.438	h*ng/mL
DX-1711007-K007	Male	Fasting	CYP2C19*1/*2	IM	AUC %Extrapolation Obs	8.03574	%
DX-1711007-K007	Male	Fasting	CYP2C19*1/*2	IM	Total CL Obs by F	17911.4	mL/h
DX-1711007-K007	Male	Fasting	CYP2C19*1/*2	IM	CMAX	15.911	ng/mL
DX-1711007-K007	Male	Fasting	CYP2C19*1/*2	IM	F	81.8359
DX-1711007-K007	Male	Fasting	CYP2C19*1/*2	IM	LAMZ	0.0216879	1/h
DX-1711007-K007	Male	Fasting	CYP2C19*1/*2	IM	LAMZFO	7
DX-1711007-K007	Male	Fasting	CYP2C19*1/*2	IM	Lambda z First Points	4	h
DX-1711007-K007	Male	Fasting	CYP2C19*1/*2	IM	Half-Life Lambda z	31.9601	h
DX-1711007-K007	Male	Fasting	CYP2C19*1/*2	IM	LAMZLO	17
DX-1711007-K007	Male	Fasting	CYP2C19*1/*2	IM	Lambda z Last Points	120	h
DX-1711007-K007	Male	Fasting	CYP2C19*1/*2	IM	Number of Points for Lambda z	11
DX-1711007-K007	Male	Fasting	CYP2C19*1/*2	IM	R Squared Adjusted	0.995802
DX-1711007-K007	Male	Fasting	CYP2C19*1/*2	IM	TMAX	1.5	h
DX-1711007-K007	Male	Fasting	CYP2C19*1/*2	IM	Vz Obs by F	825872	mL
DX-1711007-K008	Male	Fasting	CYP2C19*1/*2	IM	AUC Infinity Obs	478.363	h*ng/mL
DX-1711007-K008	Male	Fasting	CYP2C19*1/*2	IM	AUC to Last Nonzero Conc	449.161	h*ng/mL
DX-1711007-K008	Male	Fasting	CYP2C19*1/*2	IM	AUC %Extrapolation Obs	6.10462	%
DX-1711007-K008	Male	Fasting	CYP2C19*1/*2	IM	Total CL Obs by F	20904.6	mL/h
DX-1711007-K008	Male	Fasting	CYP2C19*1/*2	IM	CMAX	9.861	ng/mL
DX-1711007-K008	Male	Fasting	CYP2C19*1/*2	IM	F	98.7627
DX-1711007-K008	Male	Fasting	CYP2C19*1/*2	IM	LAMZ	0.0237995	1/h
DX-1711007-K008	Male	Fasting	CYP2C19*1/*2	IM	LAMZFO	10
DX-1711007-K008	Male	Fasting	CYP2C19*1/*2	IM	Lambda z First Points	7	h
DX-1711007-K008	Male	Fasting	CYP2C19*1/*2	IM	Half-Life Lambda z	29.1244	h
DX-1711007-K008	Male	Fasting	CYP2C19*1/*2	IM	LAMZLO	17
DX-1711007-K008	Male	Fasting	CYP2C19*1/*2	IM	Lambda z Last Points	120.35	h
DX-1711007-K008	Male	Fasting	CYP2C19*1/*2	IM	Number of Points for Lambda z	8
DX-1711007-K008	Male	Fasting	CYP2C19*1/*2	IM	R Squared Adjusted	0.995407
DX-1711007-K008	Male	Fasting	CYP2C19*1/*2	IM	TMAX	6	h
DX-1711007-K008	Male	Fasting	CYP2C19*1/*2	IM	Vz Obs by F	878362	mL
DX-1711007-K009	Female	Fasting	CYP2C19*1/*2	IM	AUC Infinity Obs	576.279	h*ng/mL
DX-1711007-K009	Female	Fasting	CYP2C19*1/*2	IM	AUC to Last Nonzero Conc	529.362	h*ng/mL
DX-1711007-K009	Female	Fasting	CYP2C19*1/*2	IM	AUC %Extrapolation Obs	8.1412	%
DX-1711007-K009	Female	Fasting	CYP2C19*1/*2	IM	Total CL Obs by F	17352.7	mL/h
DX-1711007-K009	Female	Fasting	CYP2C19*1/*2	IM	CMAX	13.786	ng/mL
DX-1711007-K009	Female	Fasting	CYP2C19*1/*2	IM	F	113.632
DX-1711007-K009	Female	Fasting	CYP2C19*1/*2	IM	LAMZ	0.0209737	1/h
DX-1711007-K009	Female	Fasting	CYP2C19*1/*2	IM	LAMZFO	6
DX-1711007-K009	Female	Fasting	CYP2C19*1/*2	IM	Lambda z First Points	3	h
DX-1711007-K009	Female	Fasting	CYP2C19*1/*2	IM	Half-Life Lambda z	33.0485	h
DX-1711007-K009	Female	Fasting	CYP2C19*1/*2	IM	LAMZLO	17
DX-1711007-K009	Female	Fasting	CYP2C19*1/*2	IM	Lambda z Last Points	120	h
DX-1711007-K009	Female	Fasting	CYP2C19*1/*2	IM	Number of Points for Lambda z	12
DX-1711007-K009	Female	Fasting	CYP2C19*1/*2	IM	R Squared Adjusted	0.998431
DX-1711007-K009	Female	Fasting	CYP2C19*1/*2	IM	TMAX	1.5	h
DX-1711007-K009	Female	Fasting	CYP2C19*1/*2	IM	Vz Obs by F	827358	mL
DX-1711007-K010	Female	Fasting	CYP2C19*1/*3	IM	AUC Infinity Obs	478.955	h*ng/mL
DX-1711007-K010	Female	Fasting	CYP2C19*1/*3	IM	AUC to Last Nonzero Conc	451.056	h*ng/mL
DX-1711007-K010	Female	Fasting	CYP2C19*1/*3	IM	AUC %Extrapolation Obs	5.82501	%
DX-1711007-K010	Female	Fasting	CYP2C19*1/*3	IM	Total CL Obs by F	20878.8	mL/h
DX-1711007-K010	Female	Fasting	CYP2C19*1/*3	IM	CMAX	11.926	ng/mL
DX-1711007-K010	Female	Fasting	CYP2C19*1/*3	IM	F	110.264
DX-1711007-K010	Female	Fasting	CYP2C19*1/*3	IM	LAMZ	0.0234774	1/h
DX-1711007-K010	Female	Fasting	CYP2C19*1/*3	IM	LAMZFO	13
DX-1711007-K010	Female	Fasting	CYP2C19*1/*3	IM	Lambda z First Points	24	h
DX-1711007-K010	Female	Fasting	CYP2C19*1/*3	IM	Half-Life Lambda z	29.5241	h
DX-1711007-K010	Female	Fasting	CYP2C19*1/*3	IM	LAMZLO	17
DX-1711007-K010	Female	Fasting	CYP2C19*1/*3	IM	Lambda z Last Points	120	h
DX-1711007-K010	Female	Fasting	CYP2C19*1/*3	IM	Number of Points for Lambda z	5
DX-1711007-K010	Female	Fasting	CYP2C19*1/*3	IM	R Squared Adjusted	0.999155
DX-1711007-K010	Female	Fasting	CYP2C19*1/*3	IM	TMAX	6	h
DX-1711007-K010	Female	Fasting	CYP2C19*1/*3	IM	Vz Obs by F	889315	mL
DX-1711007-K011	Male	Fasting	CYP2C19*1/*2	PM	AUC Infinity Obs	772.011	h*ng/mL
DX-1711007-K011	Male	Fasting	CYP2C19*1/*2	PM	AUC to Last Nonzero Conc	646.558	h*ng/mL
DX-1711007-K011	Male	Fasting	CYP2C19*1/*2	PM	AUC %Extrapolation Obs	16.2502	%
DX-1711007-K011	Male	Fasting	CYP2C19*1/*2	PM	Total CL Obs by F	12953.2	mL/h
DX-1711007-K011	Male	Fasting	CYP2C19*1/*2	PM	CMAX	15.58	ng/mL
DX-1711007-K011	Male	Fasting	CYP2C19*1/*2	PM	F	98.9107
DX-1711007-K011	Male	Fasting	CYP2C19*1/*2	PM	LAMZ	0.0151212	1/h
DX-1711007-K011	Male	Fasting	CYP2C19*1/*2	PM	LAMZFO	15
DX-1711007-K011	Male	Fasting	CYP2C19*1/*2	PM	Lambda z First Points	72	h
DX-1711007-K011	Male	Fasting	CYP2C19*1/*2	PM	Half-Life Lambda z	45.8394	h
DX-1711007-K011	Male	Fasting	CYP2C19*1/*2	PM	LAMZLO	17
DX-1711007-K011	Male	Fasting	CYP2C19*1/*2	PM	Lambda z Last Points	120	h
DX-1711007-K011	Male	Fasting	CYP2C19*1/*2	PM	Number of Points for Lambda z	3
DX-1711007-K011	Male	Fasting	CYP2C19*1/*2	PM	R Squared Adjusted	0.999424
DX-1711007-K011	Male	Fasting	CYP2C19*1/*2	PM	TMAX	1.5	h
DX-1711007-K011	Male	Fasting	CYP2C19*1/*2	PM	Vz Obs by F	856624	mL
DX-1711007-K012	Male	Fasting	CYP2C19*1/*3	IM	AUC Infinity Obs	436.302	h*ng/mL
DX-1711007-K012	Male	Fasting	CYP2C19*1/*3	IM	AUC to Last Nonzero Conc	410.673	h*ng/mL
DX-1711007-K012	Male	Fasting	CYP2C19*1/*3	IM	AUC %Extrapolation Obs	5.87417	%
DX-1711007-K012	Male	Fasting	CYP2C19*1/*3	IM	Total CL Obs by F	22919.9	mL/h
DX-1711007-K012	Male	Fasting	CYP2C19*1/*3	IM	CMAX	11.596	ng/mL
DX-1711007-K012	Male	Fasting	CYP2C19*1/*3	IM	F	92.7929
DX-1711007-K012	Male	Fasting	CYP2C19*1/*3	IM	LAMZ	0.0247765	1/h
DX-1711007-K012	Male	Fasting	CYP2C19*1/*3	IM	LAMZFO	7
DX-1711007-K012	Male	Fasting	CYP2C19*1/*3	IM	Lambda z First Points	4	h
DX-1711007-K012	Male	Fasting	CYP2C19*1/*3	IM	Half-Life Lambda z	27.976	h
DX-1711007-K012	Male	Fasting	CYP2C19*1/*3	IM	LAMZLO	17
DX-1711007-K012	Male	Fasting	CYP2C19*1/*3	IM	Lambda z Last Points	120	h
DX-1711007-K012	Male	Fasting	CYP2C19*1/*3	IM	Number of Points for Lambda z	11
DX-1711007-K012	Male	Fasting	CYP2C19*1/*3	IM	R Squared Adjusted	0.996243
DX-1711007-K012	Male	Fasting	CYP2C19*1/*3	IM	TMAX	3	h
DX-1711007-K012	Male	Fasting	CYP2C19*1/*3	IM	Vz Obs by F	925066	mL
DX-1711007-K013	Male	Fasting	CYP2C19*1/*2	IM	AUC Infinity Obs	388.421	h*ng/mL
DX-1711007-K013	Male	Fasting	CYP2C19*1/*2	IM	AUC to Last Nonzero Conc	371.785	h*ng/mL
DX-1711007-K013	Male	Fasting	CYP2C19*1/*2	IM	AUC %Extrapolation Obs	4.28301	%
DX-1711007-K013	Male	Fasting	CYP2C19*1/*2	IM	Total CL Obs by F	25745.2	mL/h
DX-1711007-K013	Male	Fasting	CYP2C19*1/*2	IM	CMAX	12.321	ng/mL
DX-1711007-K013	Male	Fasting	CYP2C19*1/*2	IM	F	117.08
DX-1711007-K013	Male	Fasting	CYP2C19*1/*2	IM	LAMZ	0.0277108	1/h
DX-1711007-K013	Male	Fasting	CYP2C19*1/*2	IM	LAMZFO	9
DX-1711007-K013	Male	Fasting	CYP2C19*1/*2	IM	Lambda z First Points	6	h
DX-1711007-K013	Male	Fasting	CYP2C19*1/*2	IM	Half-Life Lambda z	25.0136	h
DX-1711007-K013	Male	Fasting	CYP2C19*1/*2	IM	LAMZLO	17
DX-1711007-K013	Male	Fasting	CYP2C19*1/*2	IM	Lambda z Last Points	120	h
DX-1711007-K013	Male	Fasting	CYP2C19*1/*2	IM	Number of Points for Lambda z	9
DX-1711007-K013	Male	Fasting	CYP2C19*1/*2	IM	R Squared Adjusted	0.995466
DX-1711007-K013	Male	Fasting	CYP2C19*1/*2	IM	TMAX	5	h
DX-1711007-K013	Male	Fasting	CYP2C19*1/*2	IM	Vz Obs by F	929069	mL
DX-1711007-K014	Female	Fasting	CYP2C19*2/*2	PM	AUC Infinity Obs	313.488	h*ng/mL
DX-1711007-K014	Female	Fasting	CYP2C19*2/*2	PM	AUC to Last Nonzero Conc	304.594	h*ng/mL
DX-1711007-K014	Female	Fasting	CYP2C19*2/*2	PM	AUC %Extrapolation Obs	2.83721	%
DX-1711007-K014	Female	Fasting	CYP2C19*2/*2	PM	Total CL Obs by F	31899.1	mL/h
DX-1711007-K014	Female	Fasting	CYP2C19*2/*2	PM	CMAX	10.277	ng/mL
DX-1711007-K014	Female	Fasting	CYP2C19*2/*2	PM	F	99.23
DX-1711007-K014	Female	Fasting	CYP2C19*2/*2	PM	LAMZ	0.0299067	1/h
DX-1711007-K014	Female	Fasting	CYP2C19*2/*2	PM	LAMZFO	15
DX-1711007-K014	Female	Fasting	CYP2C19*2/*2	PM	Lambda z First Points	72.08	h
DX-1711007-K014	Female	Fasting	CYP2C19*2/*2	PM	Half-Life Lambda z	23.177	h
DX-1711007-K014	Female	Fasting	CYP2C19*2/*2	PM	LAMZLO	17
DX-1711007-K014	Female	Fasting	CYP2C19*2/*2	PM	Lambda z Last Points	120	h
DX-1711007-K014	Female	Fasting	CYP2C19*2/*2	PM	Number of Points for Lambda z	3
DX-1711007-K014	Female	Fasting	CYP2C19*2/*2	PM	R Squared Adjusted	0.999804
DX-1711007-K014	Female	Fasting	CYP2C19*2/*2	PM	TMAX	3	h
DX-1711007-K014	Female	Fasting	CYP2C19*2/*2	PM	Vz Obs by F	1.06662e+06	mL
DX-1711007-K016	Male	Fasting	CYP2C19*1/*1	EM	AUC Infinity Obs	269.981	h*ng/mL
DX-1711007-K016	Male	Fasting	CYP2C19*1/*1	EM	AUC to Last Nonzero Conc	248.793	h*ng/mL
DX-1711007-K016	Male	Fasting	CYP2C19*1/*1	EM	AUC %Extrapolation Obs	7.84774	%
DX-1711007-K016	Male	Fasting	CYP2C19*1/*1	EM	Total CL Obs by F	37039.7	mL/h
DX-1711007-K016	Male	Fasting	CYP2C19*1/*1	EM	CMAX	6.426	ng/mL
DX-1711007-K016	Male	Fasting	CYP2C19*1/*1	EM	F	107.533
DX-1711007-K016	Male	Fasting	CYP2C19*1/*1	EM	LAMZ	0.0181712	1/h
DX-1711007-K016	Male	Fasting	CYP2C19*1/*1	EM	LAMZFO	15
DX-1711007-K016	Male	Fasting	CYP2C19*1/*1	EM	Lambda z First Points	72	h
DX-1711007-K016	Male	Fasting	CYP2C19*1/*1	EM	Half-Life Lambda z	38.1454	h
DX-1711007-K016	Male	Fasting	CYP2C19*1/*1	EM	LAMZLO	17
DX-1711007-K016	Male	Fasting	CYP2C19*1/*1	EM	Lambda z Last Points	120	h
DX-1711007-K016	Male	Fasting	CYP2C19*1/*1	EM	Number of Points for Lambda z	3
DX-1711007-K016	Male	Fasting	CYP2C19*1/*1	EM	R Squared Adjusted	0.997376
DX-1711007-K016	Male	Fasting	CYP2C19*1/*1	EM	TMAX	5	h
DX-1711007-K016	Male	Fasting	CYP2C19*1/*1	EM	Vz Obs by F	2.03837e+06	mL
DX-1711007-K017	Female	Fasting	CYP2C19*1/*2	IM	AUC Infinity Obs	588.652	h*ng/mL
DX-1711007-K017	Female	Fasting	CYP2C19*1/*2	IM	AUC to Last Nonzero Conc	527.009	h*ng/mL
DX-1711007-K017	Female	Fasting	CYP2C19*1/*2	IM	AUC %Extrapolation Obs	10.4718	%
DX-1711007-K017	Female	Fasting	CYP2C19*1/*2	IM	Total CL Obs by F	16988	mL/h
DX-1711007-K017	Female	Fasting	CYP2C19*1/*2	IM	CMAX	12.999	ng/mL
DX-1711007-K017	Female	Fasting	CYP2C19*1/*2	IM	F	112.031
DX-1711007-K017	Female	Fasting	CYP2C19*1/*2	IM	LAMZ	0.0167093	1/h
DX-1711007-K017	Female	Fasting	CYP2C19*1/*2	IM	LAMZFO	15
DX-1711007-K017	Female	Fasting	CYP2C19*1/*2	IM	Lambda z First Points	72	h
DX-1711007-K017	Female	Fasting	CYP2C19*1/*2	IM	Half-Life Lambda z	41.4828	h
DX-1711007-K017	Female	Fasting	CYP2C19*1/*2	IM	LAMZLO	17
DX-1711007-K017	Female	Fasting	CYP2C19*1/*2	IM	Lambda z Last Points	120	h
DX-1711007-K017	Female	Fasting	CYP2C19*1/*2	IM	Number of Points for Lambda z	3
DX-1711007-K017	Female	Fasting	CYP2C19*1/*2	IM	R Squared Adjusted	0.999974
DX-1711007-K017	Female	Fasting	CYP2C19*1/*2	IM	TMAX	2	h
DX-1711007-K017	Female	Fasting	CYP2C19*1/*2	IM	Vz Obs by F	1.01668e+06	mL
DX-1711007-K018	Female	Fasting	CYP2C19*1/*2	IM	AUC Infinity Obs	416.23	h*ng/mL
DX-1711007-K018	Female	Fasting	CYP2C19*1/*2	IM	AUC to Last Nonzero Conc	406.43	h*ng/mL
DX-1711007-K018	Female	Fasting	CYP2C19*1/*2	IM	AUC %Extrapolation Obs	2.35452	%
DX-1711007-K018	Female	Fasting	CYP2C19*1/*2	IM	Total CL Obs by F	24025.2	mL/h
DX-1711007-K018	Female	Fasting	CYP2C19*1/*2	IM	CMAX	13.704	ng/mL
DX-1711007-K018	Female	Fasting	CYP2C19*1/*2	IM	F	100.653
DX-1711007-K018	Female	Fasting	CYP2C19*1/*2	IM	LAMZ	0.0326524	1/h
DX-1711007-K018	Female	Fasting	CYP2C19*1/*2	IM	LAMZFO	15
DX-1711007-K018	Female	Fasting	CYP2C19*1/*2	IM	Lambda z First Points	72	h
DX-1711007-K018	Female	Fasting	CYP2C19*1/*2	IM	Half-Life Lambda z	21.2281	h
DX-1711007-K018	Female	Fasting	CYP2C19*1/*2	IM	LAMZLO	17
DX-1711007-K018	Female	Fasting	CYP2C19*1/*2	IM	Lambda z Last Points	120	h
DX-1711007-K018	Female	Fasting	CYP2C19*1/*2	IM	Number of Points for Lambda z	3
DX-1711007-K018	Female	Fasting	CYP2C19*1/*2	IM	R Squared Adjusted	0.999994
DX-1711007-K018	Female	Fasting	CYP2C19*1/*2	IM	TMAX	3	h
DX-1711007-K018	Female	Fasting	CYP2C19*1/*2	IM	Vz Obs by F	735787	mL
DX-1711007-K019	Male	Fasting	CYP2C19*2/*2	PM	AUC Infinity Obs	615.941	h*ng/mL
DX-1711007-K019	Male	Fasting	CYP2C19*2/*2	PM	AUC to Last Nonzero Conc	506.982	h*ng/mL
DX-1711007-K019	Male	Fasting	CYP2C19*2/*2	PM	AUC %Extrapolation Obs	17.6898	%
DX-1711007-K019	Male	Fasting	CYP2C19*2/*2	PM	Total CL Obs by F	16235.3	mL/h
DX-1711007-K019	Male	Fasting	CYP2C19*2/*2	PM	CMAX	8.476	ng/mL
DX-1711007-K019	Male	Fasting	CYP2C19*2/*2	PM	F	102.873
DX-1711007-K019	Male	Fasting	CYP2C19*2/*2	PM	LAMZ	0.0149139	1/h
DX-1711007-K019	Male	Fasting	CYP2C19*2/*2	PM	LAMZFO	12
DX-1711007-K019	Male	Fasting	CYP2C19*2/*2	PM	Lambda z First Points	12	h
DX-1711007-K019	Male	Fasting	CYP2C19*2/*2	PM	Half-Life Lambda z	46.4767	h
DX-1711007-K019	Male	Fasting	CYP2C19*2/*2	PM	LAMZLO	17
DX-1711007-K019	Male	Fasting	CYP2C19*2/*2	PM	Lambda z Last Points	120	h
DX-1711007-K019	Male	Fasting	CYP2C19*2/*2	PM	Number of Points for Lambda z	6
DX-1711007-K019	Male	Fasting	CYP2C19*2/*2	PM	R Squared Adjusted	0.997386
DX-1711007-K019	Male	Fasting	CYP2C19*2/*2	PM	TMAX	5	h
DX-1711007-K019	Male	Fasting	CYP2C19*2/*2	PM	Vz Obs by F	1.08861e+06	mL
DX-1711007-K020	Female	Fasting	CYP2C19*1/*2	IM	AUC Infinity Obs	437.031	h*ng/mL
DX-1711007-K020	Female	Fasting	CYP2C19*1/*2	IM	AUC to Last Nonzero Conc	425.35	h*ng/mL
DX-1711007-K020	Female	Fasting	CYP2C19*1/*2	IM	AUC %Extrapolation Obs	2.67263	%
DX-1711007-K020	Female	Fasting	CYP2C19*1/*2	IM	Total CL Obs by F	22881.7	mL/h
DX-1711007-K020	Female	Fasting	CYP2C19*1/*2	IM	CMAX	13.579	ng/mL
DX-1711007-K020	Female	Fasting	CYP2C19*1/*2	IM	F	112.729
DX-1711007-K020	Female	Fasting	CYP2C19*1/*2	IM	LAMZ	0.0296228	1/h
DX-1711007-K020	Female	Fasting	CYP2C19*1/*2	IM	LAMZFO	7
DX-1711007-K020	Female	Fasting	CYP2C19*1/*2	IM	Lambda z First Points	4	h
DX-1711007-K020	Female	Fasting	CYP2C19*1/*2	IM	Half-Life Lambda z	23.3991	h
DX-1711007-K020	Female	Fasting	CYP2C19*1/*2	IM	LAMZLO	17
DX-1711007-K020	Female	Fasting	CYP2C19*1/*2	IM	Lambda z Last Points	122.77	h
DX-1711007-K020	Female	Fasting	CYP2C19*1/*2	IM	Number of Points for Lambda z	11
DX-1711007-K020	Female	Fasting	CYP2C19*1/*2	IM	R Squared Adjusted	0.996865
DX-1711007-K020	Female	Fasting	CYP2C19*1/*2	IM	TMAX	3	h
DX-1711007-K020	Female	Fasting	CYP2C19*1/*2	IM	Vz Obs by F	772436	mL
DX-1711007-K021	Male	Fasting	CYP2C19*1/*1	EM	AUC Infinity Obs	302.38	h*ng/mL
DX-1711007-K021	Male	Fasting	CYP2C19*1/*1	EM	AUC to Last Nonzero Conc	292.695	h*ng/mL
DX-1711007-K021	Male	Fasting	CYP2C19*1/*1	EM	AUC %Extrapolation Obs	3.20282	%
DX-1711007-K021	Male	Fasting	CYP2C19*1/*1	EM	Total CL Obs by F	33070.9	mL/h
DX-1711007-K021	Male	Fasting	CYP2C19*1/*1	EM	CMAX	10.012	ng/mL
DX-1711007-K021	Male	Fasting	CYP2C19*1/*1	EM	F	98.4721
DX-1711007-K021	Male	Fasting	CYP2C19*1/*1	EM	LAMZ	0.0291181	1/h
DX-1711007-K021	Male	Fasting	CYP2C19*1/*1	EM	LAMZFO	9
DX-1711007-K021	Male	Fasting	CYP2C19*1/*1	EM	Lambda z First Points	6	h
DX-1711007-K021	Male	Fasting	CYP2C19*1/*1	EM	Half-Life Lambda z	23.8047	h
DX-1711007-K021	Male	Fasting	CYP2C19*1/*1	EM	LAMZLO	17
DX-1711007-K021	Male	Fasting	CYP2C19*1/*1	EM	Lambda z Last Points	120	h
DX-1711007-K021	Male	Fasting	CYP2C19*1/*1	EM	Number of Points for Lambda z	9
DX-1711007-K021	Male	Fasting	CYP2C19*1/*1	EM	R Squared Adjusted	0.999003
DX-1711007-K021	Male	Fasting	CYP2C19*1/*1	EM	TMAX	2	h
DX-1711007-K021	Male	Fasting	CYP2C19*1/*1	EM	Vz Obs by F	1.13575e+06	mL
DX-1711007-K022	Male	Fasting	CYP2C19*2/*2	PM	AUC Infinity Obs	854.492	h*ng/mL
DX-1711007-K022	Male	Fasting	CYP2C19*2/*2	PM	AUC to Last Nonzero Conc	696.772	h*ng/mL
DX-1711007-K022	Male	Fasting	CYP2C19*2/*2	PM	AUC %Extrapolation Obs	18.4577	%
DX-1711007-K022	Male	Fasting	CYP2C19*2/*2	PM	Total CL Obs by F	11702.9	mL/h
DX-1711007-K022	Male	Fasting	CYP2C19*2/*2	PM	CMAX	17.609	ng/mL
DX-1711007-K022	Male	Fasting	CYP2C19*2/*2	PM	F	103.45
DX-1711007-K022	Male	Fasting	CYP2C19*2/*2	PM	LAMZ	0.0139488	1/h
DX-1711007-K022	Male	Fasting	CYP2C19*2/*2	PM	LAMZFO	12
DX-1711007-K022	Male	Fasting	CYP2C19*2/*2	PM	Lambda z First Points	12	h
DX-1711007-K022	Male	Fasting	CYP2C19*2/*2	PM	Half-Life Lambda z	49.6923	h
DX-1711007-K022	Male	Fasting	CYP2C19*2/*2	PM	LAMZLO	17
DX-1711007-K022	Male	Fasting	CYP2C19*2/*2	PM	Lambda z Last Points	120	h
DX-1711007-K022	Male	Fasting	CYP2C19*2/*2	PM	Number of Points for Lambda z	6
DX-1711007-K022	Male	Fasting	CYP2C19*2/*2	PM	R Squared Adjusted	0.997183
DX-1711007-K022	Male	Fasting	CYP2C19*2/*2	PM	TMAX	2	h
DX-1711007-K022	Male	Fasting	CYP2C19*2/*2	PM	Vz Obs by F	838988	mL
DX-1711007-K023	Female	Fasting	CYP2C19*2/*2	PM	AUC Infinity Obs	724.87	h*ng/mL
DX-1711007-K023	Female	Fasting	CYP2C19*2/*2	PM	AUC to Last Nonzero Conc	610.646	h*ng/mL
DX-1711007-K023	Female	Fasting	CYP2C19*2/*2	PM	AUC %Extrapolation Obs	15.7578	%
DX-1711007-K023	Female	Fasting	CYP2C19*2/*2	PM	Total CL Obs by F	13795.6	mL/h
DX-1711007-K023	Female	Fasting	CYP2C19*2/*2	PM	CMAX	13.766	ng/mL
DX-1711007-K023	Female	Fasting	CYP2C19*2/*2	PM	F	95.4777
DX-1711007-K023	Female	Fasting	CYP2C19*2/*2	PM	LAMZ	0.0151982	1/h
DX-1711007-K023	Female	Fasting	CYP2C19*2/*2	PM	LAMZFO	12
DX-1711007-K023	Female	Fasting	CYP2C19*2/*2	PM	Lambda z First Points	12	h
DX-1711007-K023	Female	Fasting	CYP2C19*2/*2	PM	Half-Life Lambda z	45.6071	h
DX-1711007-K023	Female	Fasting	CYP2C19*2/*2	PM	LAMZLO	17
DX-1711007-K023	Female	Fasting	CYP2C19*2/*2	PM	Lambda z Last Points	120	h
DX-1711007-K023	Female	Fasting	CYP2C19*2/*2	PM	Number of Points for Lambda z	6
DX-1711007-K023	Female	Fasting	CYP2C19*2/*2	PM	R Squared Adjusted	0.999124
DX-1711007-K023	Female	Fasting	CYP2C19*2/*2	PM	TMAX	4	h
DX-1711007-K023	Female	Fasting	CYP2C19*2/*2	PM	Vz Obs by F	907709	mL
