# Supplementary material for: CYP2C19 Genotyping May Provide a Better Treatment Strategy when Administering Escitalopram in Chinese Population
Source: Front Pharmacol. 2021 Aug 27;12:730461. doi: 10.3389/fphar.2021.730461 (PMC8429954; doi:10.3389/fphar.2021.730461)
Supplement: Supplementary file 1 [file DataSheet1.ZIP › Original source data/Table 4, Table 5, Figure 3.xlsx]

## Sheet: Sheet1
Blood collection time	Blood concentration of escitalopram	Unit	Metabolizer
0	0	ng/mL	EM
0.5	0	ng/mL	EM
1	0.134	ng/mL	EM
1.5	1.085	ng/mL	EM
2	4.471	ng/mL	EM
3	11.806	ng/mL	EM
4	12.446	ng/mL	EM
5	12.315	ng/mL	EM
6	10.53	ng/mL	EM
7	9.53	ng/mL	EM
8	9.181	ng/mL	EM
12	7.942	ng/mL	EM
24	5.971	ng/mL	EM
24.5	5.521	ng/mL	EM
25	6.792	ng/mL	EM
25.5	7.99	ng/mL	EM
26	10.22	ng/mL	EM
27	12.3963	ng/mL	EM
28	13.0683	ng/mL	EM
29	12.9307	ng/mL	EM
30	11.0565	ng/mL	EM
31	10.0065	ng/mL	EM
32	9.64005	ng/mL	EM
36	8.3391	ng/mL	EM
48	6.26955	ng/mL	EM
48.5	5.9	ng/mL	EM
49	6.7	ng/mL	EM
49.5	7.9	ng/mL	EM
50	11.2	ng/mL	EM
51	13.0161	ng/mL	EM
52	13.7217	ng/mL	EM
53	13.5773	ng/mL	EM
54	11.6093	ng/mL	EM
55	10.5068	ng/mL	EM
56	10.1221	ng/mL	EM
60	8.75605	ng/mL	EM
72	6.58303	ng/mL	EM
72.5	6.2	ng/mL	EM
73	6.7	ng/mL	EM
73.5	8.2	ng/mL	EM
74	11.4	ng/mL	EM
75	13.6669	ng/mL	EM
76	14.4078	ng/mL	EM
77	14.2562	ng/mL	EM
78	12.1898	ng/mL	EM
79	11.0322	ng/mL	EM
80	10.6282	ng/mL	EM
84	9.19386	ng/mL	EM
96	6.91218	ng/mL	EM
96.5	6.4	ng/mL	EM
97	7.8	ng/mL	EM
97.5	8.2	ng/mL	EM
98	11.5	ng/mL	EM
99	14.3503	ng/mL	EM
100	15.1282	ng/mL	EM
101	14.969	ng/mL	EM
102	12.7993	ng/mL	EM
103	11.5838	ng/mL	EM
104	11.1596	ng/mL	EM
108	9.65355	ng/mL	EM
120	7.25779	ng/mL	EM
120.5	7.04	ng/mL	EM
121	8.58	ng/mL	EM
121.5	9.02	ng/mL	EM
122	12.65	ng/mL	EM
123	15.0678	ng/mL	EM
124	15.8846	ng/mL	EM
125	15.7174	ng/mL	EM
126	13.4392	ng/mL	EM
127	12.163	ng/mL	EM
128	11.7175	ng/mL	EM
132	10.1362	ng/mL	EM
144	7.62068	ng/mL	EM
144.5	7.04	ng/mL	EM
145	8.58	ng/mL	EM
145.5	9.02	ng/mL	EM
146	12.65	ng/mL	EM
147	15.0678	ng/mL	EM
148	15.8846	ng/mL	EM
149	15.7174	ng/mL	EM
150	13.4392	ng/mL	EM
151	12.163	ng/mL	EM
152	11.7175	ng/mL	EM
156	10.1362	ng/mL	EM
168	7.62068	ng/mL	EM
168.5	7.04	ng/mL	EM
169	8.58	ng/mL	EM
169.5	9.02	ng/mL	EM
170	12.65	ng/mL	EM
171	15.0678	ng/mL	EM
172	15.8846	ng/mL	EM
173	15.7174	ng/mL	EM
0	0	ng/mL	IM
0.5	0	ng/mL	IM
1	0.134	ng/mL	IM
1.5	1.085	ng/mL	IM
2	4.471	ng/mL	IM
3	12.806	ng/mL	IM
4	13.446	ng/mL	IM
5	12.315	ng/mL	IM
6	11.53	ng/mL	IM
7	9.83	ng/mL	IM
8	9.31	ng/mL	IM
12	8.242	ng/mL	IM
24	6.971	ng/mL	IM
24.5	6.6252	ng/mL	IM
25	8.8296	ng/mL	IM
25.5	10.387	ng/mL	IM
26	13.286	ng/mL	IM
27	16.1152	ng/mL	IM
28	16.9888	ng/mL	IM
29	16.81	ng/mL	IM
30	14.3735	ng/mL	IM
31	13.0084	ng/mL	IM
32	12.5321	ng/mL	IM
36	10.8408	ng/mL	IM
48	8.15042	ng/mL	IM
48.5	7.67	ng/mL	IM
49	8.71	ng/mL	IM
49.5	10.27	ng/mL	IM
50	14.56	ng/mL	IM
51	16.9209	ng/mL	IM
52	17.8382	ng/mL	IM
53	17.6505	ng/mL	IM
54	15.0921	ng/mL	IM
55	13.6589	ng/mL	IM
56	13.1587	ng/mL	IM
60	11.3829	ng/mL	IM
72	8.55794	ng/mL	IM
72.5	8.06	ng/mL	IM
73	8.71	ng/mL	IM
73.5	10.66	ng/mL	IM
74	14.82	ng/mL	IM
75	17.767	ng/mL	IM
76	18.7301	ng/mL	IM
77	18.533	ng/mL	IM
78	15.8467	ng/mL	IM
79	14.3418	ng/mL	IM
80	13.8166	ng/mL	IM
84	11.952	ng/mL	IM
96	8.98583	ng/mL	IM
96.5	8.32	ng/mL	IM
97	10.14	ng/mL	IM
97.5	10.66	ng/mL	IM
98	14.95	ng/mL	IM
99	18.6553	ng/mL	IM
100	19.6666	ng/mL	IM
101	19.4596	ng/mL	IM
102	16.6391	ng/mL	IM
103	15.0589	ng/mL	IM
104	14.5074	ng/mL	IM
108	12.5496	ng/mL	IM
120	9.43512	ng/mL	IM
120.5	9.152	ng/mL	IM
121	11.154	ng/mL	IM
121.5	11.726	ng/mL	IM
122	16.445	ng/mL	IM
123	19.5881	ng/mL	IM
124	19.4596	ng/mL	IM
125	16.6391	ng/mL	IM
126	15.0589	ng/mL	IM
127	14.5074	ng/mL	IM
128	12.5496	ng/mL	IM
132	9.43512	ng/mL	IM
144	7.43512	ng/mL	IM
144.5	9.152	ng/mL	IM
145	11.154	ng/mL	IM
145.5	11.726	ng/mL	IM
146	16.445	ng/mL	IM
147	19.5881	ng/mL	IM
148	19.4596	ng/mL	IM
149	16.6391	ng/mL	IM
150	15.0589	ng/mL	IM
151	14.5074	ng/mL	IM
152	12.5496	ng/mL	IM
156	9.43512	ng/mL	IM
168	7.43512	ng/mL	IM
168.5	9.43512	ng/mL	IM
169	9.152	ng/mL	IM
169.5	11.154	ng/mL	IM
170	11.726	ng/mL	IM
171	16.445	ng/mL	IM
172	19.5881	ng/mL	IM
173	19.4596	ng/mL	IM
0	0	ng/mL	PM
0.5	0	ng/mL	PM
1	0.14472	ng/mL	PM
1.5	1.1718	ng/mL	PM
2	4.82868	ng/mL	PM
3	13.8305	ng/mL	PM
4	14.5217	ng/mL	PM
5	13.3002	ng/mL	PM
6	12.4524	ng/mL	PM
7	10.6164	ng/mL	PM
8	10.0548	ng/mL	PM
12	8.90136	ng/mL	PM
24	7.52868	ng/mL	PM
24.5	7.60242	ng/mL	PM
25	10.132	ng/mL	PM
25.5	11.9191	ng/mL	PM
26	15.2457	ng/mL	PM
27	18.4922	ng/mL	PM
28	19.4946	ng/mL	PM
29	19.2894	ng/mL	PM
30	16.4935	ng/mL	PM
31	14.9272	ng/mL	PM
32	14.3805	ng/mL	PM
36	12.4399	ng/mL	PM
48	9.3526	ng/mL	PM
48.5	10.3545	ng/mL	PM
49	11.7585	ng/mL	PM
49.5	13.8645	ng/mL	PM
50	19.656	ng/mL	PM
51	22.8433	ng/mL	PM
52	24.0816	ng/mL	PM
53	23.8281	ng/mL	PM
54	20.3744	ng/mL	PM
55	18.4395	ng/mL	PM
56	17.7642	ng/mL	PM
60	15.3669	ng/mL	PM
72	11.5532	ng/mL	PM
72.5	10.881	ng/mL	PM
73	11.7585	ng/mL	PM
73.5	14.391	ng/mL	PM
74	20.007	ng/mL	PM
75	23.9854	ng/mL	PM
76	25.2857	ng/mL	PM
77	25.0195	ng/mL	PM
78	21.3931	ng/mL	PM
79	19.3615	ng/mL	PM
80	18.6524	ng/mL	PM
84	16.1352	ng/mL	PM
96	12.1309	ng/mL	PM
96.5	11.232	ng/mL	PM
97	13.689	ng/mL	PM
97.5	14.391	ng/mL	PM
98	20.1825	ng/mL	PM
99	25.1847	ng/mL	PM
100	26.55	ng/mL	PM
101	26.2705	ng/mL	PM
102	22.4627	ng/mL	PM
103	20.3295	ng/mL	PM
104	19.585	ng/mL	PM
108	16.942	ng/mL	PM
120	12.7374	ng/mL	PM
120.5	12.3552	ng/mL	PM
121	15.0579	ng/mL	PM
121.5	15.8301	ng/mL	PM
122	22.2007	ng/mL	PM
123	26.444	ng/mL	PM
124	26.2705	ng/mL	PM
125	22.4627	ng/mL	PM
126	20.3295	ng/mL	PM
127	19.585	ng/mL	PM
128	16.942	ng/mL	PM
132	12.7374	ng/mL	PM
144	10.0374	ng/mL	PM
144.5	12.3552	ng/mL	PM
145	15.0579	ng/mL	PM
145.5	15.8301	ng/mL	PM
146	22.2007	ng/mL	PM
147	26.444	ng/mL	PM
148	26.2705	ng/mL	PM
149	22.4627	ng/mL	PM
150	20.3295	ng/mL	PM
151	19.585	ng/mL	PM
152	16.942	ng/mL	PM
156	12.7374	ng/mL	PM
168	10.0374	ng/mL	PM
168.5	12.7374	ng/mL	PM
169	12.3552	ng/mL	PM
169.5	15.0579	ng/mL	PM
170	15.8301	ng/mL	PM
171	22.2007	ng/mL	PM
172	26.444	ng/mL	PM
173	26.2705	ng/mL	PM
0	0	ng/mL	TOTAL
0.5	0	ng/mL	TOTAL
1	0.1273	ng/mL	TOTAL
1.5	1.03075	ng/mL	TOTAL
2	4.24745	ng/mL	TOTAL
3	12.1657	ng/mL	TOTAL
4	12.7737	ng/mL	TOTAL
5	11.6992	ng/mL	TOTAL
6	10.9535	ng/mL	TOTAL
7	9.3385	ng/mL	TOTAL
8	8.8445	ng/mL	TOTAL
12	7.8299	ng/mL	TOTAL
24	6.62245	ng/mL	TOTAL
24.5	6.29394	ng/mL	TOTAL
25	8.38812	ng/mL	TOTAL
25.5	9.86765	ng/mL	TOTAL
26	12.6217	ng/mL	TOTAL
27	15.3094	ng/mL	TOTAL
28	16.1394	ng/mL	TOTAL
29	15.9695	ng/mL	TOTAL
30	13.6548	ng/mL	TOTAL
31	12.358	ng/mL	TOTAL
32	11.9055	ng/mL	TOTAL
36	10.2988	ng/mL	TOTAL
48	7.74289	ng/mL	TOTAL
48.5	7.2865	ng/mL	TOTAL
49	8.2745	ng/mL	TOTAL
49.5	9.7565	ng/mL	TOTAL
50	13.832	ng/mL	TOTAL
51	16.0749	ng/mL	TOTAL
52	16.9463	ng/mL	TOTAL
53	16.768	ng/mL	TOTAL
54	14.3375	ng/mL	TOTAL
55	12.9759	ng/mL	TOTAL
56	12.5007	ng/mL	TOTAL
60	10.8137	ng/mL	TOTAL
72	8.13004	ng/mL	TOTAL
72.5	7.657	ng/mL	TOTAL
73	8.2745	ng/mL	TOTAL
73.5	10.127	ng/mL	TOTAL
74	14.079	ng/mL	TOTAL
75	16.8786	ng/mL	TOTAL
76	17.7936	ng/mL	TOTAL
77	17.6063	ng/mL	TOTAL
78	15.0544	ng/mL	TOTAL
79	13.6247	ng/mL	TOTAL
80	13.1258	ng/mL	TOTAL
84	11.3544	ng/mL	TOTAL
96	8.53654	ng/mL	TOTAL
96.5	7.904	ng/mL	TOTAL
97	9.633	ng/mL	TOTAL
97.5	10.127	ng/mL	TOTAL
98	14.2025	ng/mL	TOTAL
99	17.7226	ng/mL	TOTAL
100	18.6833	ng/mL	TOTAL
101	18.4867	ng/mL	TOTAL
102	15.8071	ng/mL	TOTAL
103	14.306	ng/mL	TOTAL
104	13.7821	ng/mL	TOTAL
108	11.9221	ng/mL	TOTAL
120	8.96337	ng/mL	TOTAL
120.5	8.6944	ng/mL	TOTAL
121	10.5963	ng/mL	TOTAL
121.5	11.1397	ng/mL	TOTAL
122	15.6227	ng/mL	TOTAL
123	18.6087	ng/mL	TOTAL
124	18.4867	ng/mL	TOTAL
125	15.8071	ng/mL	TOTAL
126	14.306	ng/mL	TOTAL
127	13.7821	ng/mL	TOTAL
128	11.9221	ng/mL	TOTAL
132	8.96337	ng/mL	TOTAL
144	7.06337	ng/mL	TOTAL
144.5	8.6944	ng/mL	TOTAL
145	10.5963	ng/mL	TOTAL
145.5	11.1397	ng/mL	TOTAL
146	15.6227	ng/mL	TOTAL
147	18.6087	ng/mL	TOTAL
148	18.4867	ng/mL	TOTAL
149	15.8071	ng/mL	TOTAL
150	14.306	ng/mL	TOTAL
151	13.7821	ng/mL	TOTAL
152	11.9221	ng/mL	TOTAL
156	8.96337	ng/mL	TOTAL
168	7.06337	ng/mL	TOTAL
168.5	8.96337	ng/mL	TOTAL
169	8.6944	ng/mL	TOTAL
169.5	10.5963	ng/mL	TOTAL
170	11.1397	ng/mL	TOTAL
171	15.6227	ng/mL	TOTAL
172	18.6087	ng/mL	TOTAL
173	18.4867	ng/mL	TOTAL

## Sheet: Sheet2
Serial number	CL/F	λz	Vd/F	Dose	τ	F	Cav, ss	Cmin, ss
	(mL/h)	(1/h)	(mL)	(mg)	(h)		(ng/mL)	(ng/mL)
DX-1612001-C001	10423	0.0131899	790226	10	24	0.8	31.9805	27.1853
DX-1612001-C002	10427.3	0.0189382	550599	10	24	0.8	31.9672	25.2509
DX-1612001-C003	15198	0.0213051	713350	10	24	0.8	21.9328	16.8012
DX-1612001-C005	23787.1	0.0271472	876225	10	24	0.8	14.0132	9.94042
DX-1612001-C006	28734.9	0.0269482	1.0663e+06	10	24	0.8	11.6003	8.25059
DX-1612001-C007	8158.32	0.0121592	670961	10	24	0.8	40.8581	35.186
DX-1612001-C008	30445.2	0.0247968	1.22779e+06	10	24	0.8	10.9486	8.01198
DX-1612001-C009	6543.03	0.00802102	815734	10	24	0.8	50.9448	46.1985
DX-1612001-C010	32247.3	0.0237404	1.35833e+06	10	24	0.8	10.3368	7.67013
DX-1612001-C011	20969.9	0.0209412	1.00137e+06	10	24	0.8	15.8958	12.2345
DX-1612001-C012	27263.5	0.0246737	1.10496e+06	10	24	0.8	12.2263	8.96152
DX-1612001-C013	20434.5	0.0214464	952816	10	24	0.8	16.3123	12.4728
DX-1612001-C014	29410	0.0270912	1.08559e+06	10	24	0.8	11.334	8.04588
DX-1612001-C015	30858	0.0288644	1.06907e+06	10	24	0.8	10.8022	7.48918
DX-1612001-C016	15951.3	0.0189566	841464	10	24	0.8	20.8969	16.5025
DX-1612001-C017	18740.6	0.023165	809007	10	24	0.8	17.7867	13.2981
DX-1612001-C018	16653.9	0.0201888	824911	10	24	0.8	20.0153	15.5563
DX-1612001-C019	28906.9	0.0262715	1.10031e+06	10	24	0.8	11.5313	8.27546
DX-1612001-C020	13820	0.0140465	983881	10	24	0.8	24.1196	20.282
DX-1612001-C021	9803.29	0.0124211	789242	10	24	0.8	34.0022	29.1855
DX-1612001-C022	37147.8	0.0414501	896204	10	24	0.8	8.97317	5.23799
DX-1612001-C024	31260.5	0.0278192	1.1237e+06	10	24	0.8	10.6631	7.49661
DX-1612001-K001	32063.5	0.0384175	834607	10	24	0.8	10.396	6.32961
DX-1612001-K003	8963.91	0.0138647	646526	10	24	0.8	37.1862	31.3417
DX-1612001-K004	20657.4	0.0245407	841763	10	24	0.8	16.1362	11.8481
DX-1612001-K005	12621.7	0.013813	913755	10	24	0.8	26.4095	22.2733
DX-1612001-K006	19360.2	0.0200707	964603	10	24	0.8	17.2174	13.4023
DX-1612001-K007	15484	0.0135729	1.14081e+06	10	24	0.8	21.5276	18.2113
DX-1612001-K008	22782.8	0.0237227	960381	10	24	0.8	14.6309	10.859
DX-1612001-K009	16835.5	0.0187899	895989	10	24	0.8	19.7994	15.6695
DX-1612001-K010	11679.9	0.0123305	947237	10	24	0.8	28.539	24.5242
DX-1612001-K011	14901	0.0178116	836591	10	24	0.8	22.3698	17.9282
DX-1612001-K012	14232.6	0.0141369	1.00677e+06	10	24	0.8	23.4204	19.6715
DX-1612001-K013	36672.3	0.0271479	1.35084e+06	10	24	0.8	9.0895	6.44767
DX-1612001-K014	13077.9	0.0148649	879784	10	24	0.8	25.4883	21.2115
DX-1612001-K015	23303.8	0.0204786	1.13796e+06	10	24	0.8	14.3038	11.0755
DX-1612001-K016	11113.3	0.0161388	688604	10	24	0.8	29.9942	24.5594
DX-1612001-K017	30977	0.0226876	1.36537e+06	10	24	0.8	10.7607	8.09564
DX-1612001-K018	37104.7	0.0343389	1.08054e+06	10	24	0.8	8.98359	5.78455
DX-1612001-K019	18252	0.018274	998795	10	24	0.8	18.2628	14.5498
DX-1612001-K020	30502.1	0.0232352	1.31275e+06	10	24	0.8	10.9282	8.16291
DX-1612001-K021	46320.5	0.0324882	1.42576e+06	10	24	0.8	7.19624	4.75167
DX-1612001-K022	26760.8	0.0229077	1.1682e+06	10	24	0.8	12.456	9.34412
DX-1612001-K023	8134.8	0.00910729	893219	10	24	0.8	40.9762	36.661
DX-1612001-K024	25090.7	0.0239777	1.04641e+06	10	24	0.8	13.2852	9.8272
DX-1711007-C001	33263.7	0.0335934	990184	10	24	0.8	10.0209	6.51832
DX-1711007-C002	27475.4	0.0254235	1.08071e+06	10	24	0.8	12.1321	8.80487
DX-1711007-C003	37293.3	0.0337891	1.10371e+06	10	24	0.8	8.93816	5.79856
DX-1711007-C004	39158.4	0.0353825	1.10672e+06	10	24	0.8	8.51244	5.40364
DX-1711007-C005	30743.4	0.0213311	1.44124e+06	10	24	0.8	10.8424	8.30284
DX-1711007-C006	37189.5	0.0309302	1.20237e+06	10	24	0.8	8.9631	6.0442
DX-1711007-C007	21120.5	0.0204534	1.03262e+06	10	24	0.8	15.7824	12.2244
DX-1711007-C008	21994.5	0.0193132	1.13883e+06	10	24	0.8	15.1553	11.9133
DX-1711007-C009	17991.2	0.0203852	882565	10	24	0.8	18.5276	14.3634
DX-1711007-C011	15621.4	0.0211684	737958	10	24	0.8	21.3383	16.3749
DX-1711007-C012	12058.5	0.0144207	836194	10	24	0.8	27.6429	23.1347
DX-1711007-C014	8516.64	0.0121685	699894	10	24	0.8	39.1391	33.7017
DX-1711007-C015	21575.6	0.0234525	919968	10	24	0.8	15.4496	11.5073
DX-1711007-C016	13354.3	0.0175081	762747	10	24	0.8	24.9608	20.0828
DX-1711007-C018	12716.9	0.0129296	983547	10	24	0.8	26.2118	22.3549
DX-1711007-C019	18012.2	0.0201187	895293	10	24	0.8	18.506	14.3963
DX-1711007-C020	19617.5	0.0236581	829208	10	24	0.8	16.9916	12.6218
DX-1711007-C021	27624.7	0.0264199	1.0456e+06	10	24	0.8	12.0665	8.64253
DX-1711007-C022	17750.2	0.016614	1.06839e+06	10	24	0.8	18.7791	15.2833
DX-1711007-C023	25386.7	0.0274803	923814	10	24	0.8	13.1303	9.27291
DX-1711007-C024	24395.3	0.026451	922282	10	24	0.8	13.6638	9.78259
DX-1711007-C113	20001.1	0.0196551	1.0176e+06	10	24	0.8	16.6657	13.0428
DX-1711007-C117	17099.5	0.0176642	968030	10	24	0.8	19.4938	15.6528
DX-1711007-K001	23133.8	0.0240875	960407	10	24	0.8	14.4089	10.6431
DX-1711007-K002	22869.3	0.0264207	865583	10	24	0.8	14.5756	10.4396
DX-1711007-K003	25437.5	0.0202504	1.25615e+06	10	24	0.8	13.104	10.1766
DX-1711007-K004	22325.3	0.0240227	929338	10	24	0.8	14.9308	11.038
DX-1711007-K005	13165.7	0.0153145	859688	10	24	0.8	25.3184	20.9499
DX-1711007-K006	30638.3	0.0214343	1.4294e+06	10	24	0.8	10.8796	8.32013
DX-1711007-K007	17911.4	0.0216879	825872	10	24	0.8	18.6101	14.185
DX-1711007-K008	20904.6	0.0237995	878362	10	24	0.8	15.9454	11.8227
DX-1711007-K009	17352.7	0.0209737	827358	10	24	0.8	19.2093	14.7785
DX-1711007-K010	20878.8	0.0234774	889315	10	24	0.8	15.9652	11.8875
DX-1711007-K011	12953.2	0.0151212	856624	10	24	0.8	25.7337	21.346
DX-1711007-K012	22919.9	0.0247765	925066	10	24	0.8	14.5434	10.6454
DX-1711007-K013	25745.2	0.0277108	929069	10	24	0.8	12.9474	9.11574
DX-1711007-K014	31899.1	0.0299067	1.06662e+06	10	24	0.8	10.4496	7.14427
DX-1711007-K016	37039.7	0.0181712	2.03837e+06	10	24	0.8	8.99936	7.1792
DX-1711007-K017	16988	0.0167093	1.01668e+06	10	24	0.8	19.6217	15.9496
DX-1711007-K018	24025.2	0.0326524	735787	10	24	0.8	13.8743	9.14086
DX-1711007-K019	16235.3	0.0149139	1.08861e+06	10	24	0.8	20.5314	17.0757
DX-1711007-K020	22881.7	0.0296228	772436	10	24	0.8	14.5677	9.99775
DX-1711007-K021	33070.9	0.0291181	1.13575e+06	10	24	0.8	10.0793	6.96435
DX-1711007-K022	11702.9	0.0139488	838988	10	24	0.8	28.4831	23.9809
DX-1711007-K023	13795.6	0.0151982	907709	10	24	0.8	24.1623	20.0229
